# Supplementary material for: ﻿Morphology and phylogeny of two new species within Cordycipitaceae (Hypocreales) from China
Source: MycoKeys. 2025 Mar 17;115:187–208. doi: 10.3897/mycokeys.115.140683 (PMC11933907; doi:10.3897/mycokeys.115.140683)
Supplement: XML Treatment for Simplicillium puwenense [file mycokeys.115.140683-treatment1.xml]

<!DOCTYPE tp:taxon-treatment
  PUBLIC "-//TaxonX//DTD Taxonomic Treatment Publishing DTD v0 20100105//EN" "tax-treatment-NSO.dtd">
<tp:taxon-treatment xmlns:tp="http://www.plazi.org/taxpub"><tp:treatment-meta><kwd-group><label>Taxon classification</label><kwd>
                <named-content content-type="kingdom">Fungi</named-content>
              </kwd><kwd>
                <named-content content-type="order">Hypocreales</named-content>
              </kwd><kwd>
                <named-content content-type="family">Cordycipitaceae</named-content>
              </kwd></kwd-group><mixed-citation publication-type="journal"><person-group><name><surname>Lu</surname><given-names>Yingling</given-names></name><name><surname>Li</surname><given-names>Songyu</given-names></name><name><surname>Liu</surname><given-names>Zuoheng</given-names></name><name><surname>Zhao</surname><given-names>Jing</given-names></name><name><surname>Yu</surname><given-names>Zhiyong</given-names></name><name><surname>Liang</surname><given-names>Zongli</given-names></name><name><surname>He</surname><given-names>Hailong</given-names></name><name><surname>Li</surname><given-names>Jianhong</given-names></name><name><surname>Huang</surname><given-names>Yun</given-names></name><name><surname>Li</surname><given-names>Xinming</given-names></name><name><surname>Yu</surname><given-names>Hong</given-names></name></person-group><article-title>﻿Morphology and phylogeny of two new species within <tp:taxon-name><tp:taxon-name-part taxon-name-part-type="family">Cordycipitaceae</tp:taxon-name-part></tp:taxon-name> (<tp:taxon-name><tp:taxon-name-part taxon-name-part-type="order">Hypocreales</tp:taxon-name-part></tp:taxon-name>) from China</article-title><source>MycoKeys</source><day>17</day><month>03</month><year>2025</year><volume>115</volume><fpage>187</fpage><lpage>208</lpage><pub-id pub-id-type="doi">10.3897/mycokeys.115.140683</pub-id></mixed-citation></tp:treatment-meta><tp:nomenclature><label>﻿</label><tp:taxon-name>
              <object-id xmlns:xlink="http://www.w3.org/1999/xlink" content-type="arpha" xlink:type="simple">211C5CBC-66DC-5890-85C0-4CD96E631094</object-id>
              <tp:taxon-name-part taxon-name-part-type="genus" reg="Simplicillium">Simplicillium</tp:taxon-name-part>
              <tp:taxon-name-part taxon-name-part-type="species" reg="puwenense">puwenense</tp:taxon-name-part>
              <object-id xmlns:xlink="http://www.w3.org/1999/xlink" content-type="mycobank" xlink:type="simple">856314</object-id>
            </tp:taxon-name><tp:taxon-authority>Hong Yu bis, Y.L. Lu &amp; Jing Zhao</tp:taxon-authority><tp:taxon-status xmlns:xlink="http://www.w3.org/1999/xlink" xlink:type="simple">sp. nov.</tp:taxon-status><xref ref-type="fig" rid="F7">Fig. 7</xref></tp:nomenclature><tp:treatment-sec sec-type="etymology" id="SECID0EL6CI"><title>Etymology.</title><p>Named after the location Puwen Town where the pattern material was collected.</p></tp:treatment-sec><tp:treatment-sec sec-type="Holotype" id="SECID0EQ6CI"><title>Holotype.</title><p>China • Yunnan Province, Xishuangbanna Dai autonomous prefecture, Jinghong City, Puwen Town. Specimens were collected from an evergreen broad-leaved forest, alt. 1,062 m, <named-content xmlns:xlink="http://www.w3.org/1999/xlink" content-type="dwc:verbatimCoordinates" xlink:type="simple"><named-content content-type="geo-json" specific-use="{&#34;type&#34;:&#34;Point&#34;,&#34;coordinates&#34;:[100.983333,22.522222]}" id="NCID0EZ6CI" xlink:type="simple">100°58'60"E, 22°31'20"N</named-content></named-content>, 13 December 2023, Hong Yu (<bold><italic>holotype</italic></bold>: <abbrev xmlns:xlink="http://www.w3.org/1999/xlink" content-type="institution" xlink:title="Yunnan Herbal Herbarium" id="ABBRID0EBADI" xlink:type="simple">YHH</abbrev> SP2312001, <bold><italic>ex-type living culture</italic></bold>: <abbrev xmlns:xlink="http://www.w3.org/1999/xlink" content-type="institution" xlink:title="Yunnan Fungal Culture Collection" id="ABBRID0EJADI" xlink:type="simple">YFCC</abbrev> 23129490).</p></tp:treatment-sec><tp:treatment-sec sec-type="description" id="SECID0EOADI"><title>Description.</title><p><bold><italic>Sexual morph</italic>.</bold> Not found.</p><p><bold><italic>Asexual morph</italic>.</bold> Colonies on PDA medium moderate growth,diameter of 32–35 mm at 25 °C for 14 days, convex in middle surface, white fluffy to cotton like, dense, octahedral crystals absent, reverse brown to light brown with radial emission grooves. Hyphae septate, branched, transparent, with a diameter of 0.67–1.76 µm and smooth-walled. Cultures readily produced phialides and conidia after 14 days on PDA medium at room temperature. Phialides arising were slender, solitary, rod-shaped or columnar, measuring 3.37–52.57 µm in length and 0.5–1.6 µm in width. Conidia, transparent, single celled, smooth-walled, elliptical or oval or cylindrical, 1.19–2.41 × 0.88–1.6 µm. The conidia aggregated into a spherical shape at the top of the phialides, with a size of approximately 3.59–6.59 × 2.6–6.7 µm.</p><fig id="F7" position="float" orientation="portrait"><object-id xmlns:xlink="http://www.w3.org/1999/xlink" content-type="doi" xlink:type="simple">10.3897/mycokeys.115.140683.figure7</object-id><object-id xmlns:xlink="http://www.w3.org/1999/xlink" content-type="arpha" xlink:type="simple">3AC22949-D1AD-5A09-85BA-FB6C5F028825</object-id><label>Figure 7.</label><caption><p>Morphology of <italic><tp:taxon-name><tp:taxon-name-part taxon-name-part-type="genus" reg="Simplicillium">Simplicillium</tp:taxon-name-part><tp:taxon-name-part taxon-name-part-type="species" reg="puwenense">puwenense</tp:taxon-name-part></tp:taxon-name></italic><bold>a</bold> wild material <bold>b</bold> colonies obverse in PDA at 25 °C <bold>c</bold> colonies reverse on PDA at 25 °C <bold>d–p</bold> phialides bearing conidia. Scale bars: 3 mm (<bold>a</bold>); 3 cm (<bold>b, c</bold>); 10 µm (<bold>d–f</bold>); 8 µm (<bold>g</bold>); 10 µm (<bold>h, i</bold>); 12 µm (<bold>j</bold>); 10 µm (<bold>k, l</bold>); 8 µm (<bold>m</bold>); 10 µm (<bold>n, o</bold>); 15 µm (<bold>p</bold>).</p></caption><graphic xmlns:xlink="http://www.w3.org/1999/xlink" xlink:href="mycokeys-115-187-g007.jpg" position="float" orientation="portrait" xlink:type="simple" id="oo_1283670.jpg"><uri content-type="original_file" xlink:type="simple">https://binary.pensoft.net/fig/1283670</uri></graphic></fig></tp:treatment-sec><tp:treatment-sec sec-type="host" id="SECID0EUCDI"><title>Host.</title><p>Spider.</p></tp:treatment-sec><tp:treatment-sec sec-type="distribution" id="SECID0EZCDI"><title>Distribution.</title><p>China, Yunnan Province.</p></tp:treatment-sec><tp:treatment-sec sec-type="material" id="SECID0E5CDI"><title>Additional material examined.</title><p>China • Yunnan Province, Honghe Hani and Yi autonomous prefecture, the Xilong Mountains. Specimens were collected from an evergreen broad-leaved forest, alt. 1,715 m, <named-content xmlns:xlink="http://www.w3.org/1999/xlink" content-type="dwc:verbatimCoordinates" xlink:type="simple"><named-content content-type="geo-json" specific-use="{&#34;type&#34;:&#34;Point&#34;,&#34;coordinates&#34;:[102.546667,22.755556]}" id="NCID0EHDDI" xlink:type="simple">102°32'48"E, 22°45'20"N</named-content></named-content>, 1 June 2023, Jing Zhao (paratype: <abbrev xmlns:xlink="http://www.w3.org/1999/xlink" content-type="institution" xlink:title="Yunnan Herbal Herbarium" id="ABBRID0EMDDI" xlink:type="simple">YHH</abbrev> SP2306001, ex-paratype living culture: <abbrev xmlns:xlink="http://www.w3.org/1999/xlink" content-type="institution" xlink:title="Yunnan Fungal Culture Collection" id="ABBRID0ERDDI" xlink:type="simple">YFCC</abbrev> 23069492); • Puwen Town,collected from an evergreen broad-leaved forest, alt. 1,019 m, <named-content xmlns:xlink="http://www.w3.org/1999/xlink" content-type="dwc:verbatimCoordinates" xlink:type="simple"><named-content content-type="geo-json" specific-use="{&#34;type&#34;:&#34;Point&#34;,&#34;coordinates&#34;:[100.978333,22.519444]}" id="NCID0EZDDI" xlink:type="simple">100°58'42"E, 22°31'10"N</named-content></named-content>, 4 August 2023, Hong Yu (Specimen number: <abbrev xmlns:xlink="http://www.w3.org/1999/xlink" content-type="institution" xlink:title="Yunnan Herbal Herbarium" id="ABBRID0E5DDI" xlink:type="simple">YHH</abbrev> SP2308001, Strain number: <abbrev xmlns:xlink="http://www.w3.org/1999/xlink" content-type="institution" xlink:title="Yunnan Fungal Culture Collection" id="ABBRID0EDEDI" xlink:type="simple">YFCC</abbrev> 23089322).</p></tp:treatment-sec><tp:treatment-sec sec-type="remarks" id="SECID0EIEDI"><title>Remarks.</title><p>Phylogenetically, three samples of <italic><tp:taxon-name><tp:taxon-name-part taxon-name-part-type="genus" reg="Simplicillium">S.</tp:taxon-name-part><tp:taxon-name-part taxon-name-part-type="species" reg="puwenense">puwenense</tp:taxon-name-part></tp:taxon-name></italic> were grouped together on a single branch, forming a monophyletic clade. It was identified as the sister species to <italic><tp:taxon-name><tp:taxon-name-part taxon-name-part-type="genus" reg="Simplicillium">S.</tp:taxon-name-part><tp:taxon-name-part taxon-name-part-type="species" reg="formicae">formicae</tp:taxon-name-part></tp:taxon-name></italic>, supported by robust statistical evidence from both the Bayesian inference (<abbrev xmlns:xlink="http://www.w3.org/1999/xlink" xlink:title="Bayesian inference posterior probability" id="ABBRID0EEFDI" xlink:type="simple">BPP</abbrev> = 1) and the maximum likelihood analysis (<abbrev xmlns:xlink="http://www.w3.org/1999/xlink" xlink:title="bootstrap proportion" id="ABBRID0EIFDI" xlink:type="simple">BP</abbrev> = 100%). Both <italic><tp:taxon-name><tp:taxon-name-part taxon-name-part-type="genus" reg="Simplicillium">S.</tp:taxon-name-part><tp:taxon-name-part taxon-name-part-type="species" reg="puwenense">puwenense</tp:taxon-name-part></tp:taxon-name></italic> and <italic><tp:taxon-name><tp:taxon-name-part taxon-name-part-type="genus" reg="Simplicillium">S.</tp:taxon-name-part><tp:taxon-name-part taxon-name-part-type="species" reg="formicae">formicae</tp:taxon-name-part></tp:taxon-name></italic> exhibited a stable topological structure with <abbrev xmlns:xlink="http://www.w3.org/1999/xlink" xlink:title="bootstrap proportion" id="ABBRID0ECGDI" xlink:type="simple">BP</abbrev> and <abbrev xmlns:xlink="http://www.w3.org/1999/xlink" xlink:title="Bayesian inference posterior probability" id="ABBRID0EGGDI" xlink:type="simple">BPP</abbrev> values of 100%. Morphologically, the surface of <italic><tp:taxon-name><tp:taxon-name-part taxon-name-part-type="genus" reg="Simplicillium">S.</tp:taxon-name-part><tp:taxon-name-part taxon-name-part-type="species" reg="puwenense">puwenense</tp:taxon-name-part></tp:taxon-name></italic> appeared centrally convex and exhibited a white, fluffy or cotton-like texture with densely arranged radial emission grooves ranging from reverse brown to light brown. Additionally, the conidia were observed to aggregate into spherical clusters at the apex of phialides (Table <xref ref-type="table" rid="T2">2</xref>).</p><table-wrap id="T2" position="float" orientation="portrait"><label>Table 2.</label><caption><p>Morphological comparisons of asexual morphs in the genus <italic><tp:taxon-name><tp:taxon-name-part taxon-name-part-type="genus" reg="Simplicillium">Simplicillium</tp:taxon-name-part></tp:taxon-name></italic>.</p></caption><table id="TID0E2VBK" rules="all"><tbody><tr><th rowspan="1" colspan="1">Species</th><th rowspan="1" colspan="1">Colony on PDA</th><th rowspan="1" colspan="1">Phialides (µm)</th><th rowspan="1" colspan="1">Conidia (µm)</th><th rowspan="1" colspan="1">Octahedral crystals</th><th rowspan="1" colspan="1">References</th></tr><tr><td rowspan="1" colspan="1">
                      <italic>
                        <tp:taxon-name><tp:taxon-name-part taxon-name-part-type="genus" reg="Simplicillium">S.</tp:taxon-name-part><tp:taxon-name-part taxon-name-part-type="species" reg="album">album</tp:taxon-name-part></tp:taxon-name>
                      </italic>
                    </td><td rowspan="1" colspan="1">White, with a yellowish discharge, reverse beige to thick yellow, fluted</td><td rowspan="1" colspan="1">2–3 whorls or Solitary, 13.0–40.0 × 1.5–3.0 µm</td><td rowspan="1" colspan="1">Two conidia: macroconidia sickle-shaped or fusiform, 8.0–11.0 (–13.0) × 2.0–3.5 µm; Microconidia oval or oblong, 3.0–4.0 × 1.5–2.0 µm</td><td rowspan="1" colspan="1">Present</td><td rowspan="1" colspan="1">
                      <xref ref-type="bibr" rid="B36">Zhang et al. (2021)</xref>
                    </td></tr><tr><td rowspan="1" colspan="1">
                      <italic>
                        <tp:taxon-name><tp:taxon-name-part taxon-name-part-type="genus" reg="Simplicillium">S.</tp:taxon-name-part><tp:taxon-name-part taxon-name-part-type="species" reg="aogashimaense">aogashimaense</tp:taxon-name-part></tp:taxon-name>
                      </italic>
                    </td><td rowspan="1" colspan="1">White, reverse yellow white</td><td rowspan="1" colspan="1">Solitary, a few 2–3 whorls, slender and long (19–) 23–53 × 1.2–2.0 µm</td><td rowspan="1" colspan="1">Cylindrical, 4.2–6.5 × 1.2–2.0 (–2.3), conidia aggregate into spherical small heads at the top of bottle stem</td><td rowspan="1" colspan="1">Present</td><td rowspan="1" colspan="1">
                      <xref ref-type="bibr" rid="B17">Nonaka et al. (2013)</xref>
                    </td></tr><tr><td rowspan="1" colspan="1">
                      <italic>
                        <tp:taxon-name><tp:taxon-name-part taxon-name-part-type="genus" reg="Simplicillium">S.</tp:taxon-name-part><tp:taxon-name-part taxon-name-part-type="species" reg="araneae">araneae</tp:taxon-name-part></tp:taxon-name>
                      </italic>
                    </td><td rowspan="1" colspan="1">White fluff, reverse yellow to brown</td><td rowspan="1" colspan="1">Solitary, slender, tapering from base to top, 32.9–47.1 × 1.2–2.4 µm</td><td rowspan="1" colspan="1">Subspherical, spherical, or elliptical, 1.8–2.9 × 1.2–1.8 µm</td><td rowspan="1" colspan="1">Absent</td><td rowspan="1" colspan="1">
                      <xref ref-type="bibr" rid="B4">Chen et al. (2022)</xref>
                    </td></tr><tr><td rowspan="1" colspan="1">
                      <italic>
                        <tp:taxon-name><tp:taxon-name-part taxon-name-part-type="genus" reg="Simplicillium">S.</tp:taxon-name-part><tp:taxon-name-part taxon-name-part-type="species" reg="calcicola">calcicola</tp:taxon-name-part></tp:taxon-name>
                      </italic>
                    </td><td rowspan="1" colspan="1">White or yellow, reverse light yellow to yellow</td><td rowspan="1" colspan="1">2–3 whorled or solitary, 14.0–38.0 × 1.0–2.0 µm</td><td rowspan="1" colspan="1">Two conidia: macroconidial fusiform, 4.5–8.0 × 1.0–2.0 µm; microconidia oval or globose or spherical, 2.0–3.5 × 1–1.5 µm</td><td rowspan="1" colspan="1">Absent</td><td rowspan="1" colspan="1">
                      <xref ref-type="bibr" rid="B35">Zhang et al. (2017)</xref>
                    </td></tr><tr><td rowspan="1" colspan="1">
                      <italic>
                        <tp:taxon-name><tp:taxon-name-part taxon-name-part-type="genus" reg="Simplicillium">S.</tp:taxon-name-part><tp:taxon-name-part taxon-name-part-type="species" reg="cicadellidae">cicadellidae</tp:taxon-name-part></tp:taxon-name>
                      </italic>
                    </td><td rowspan="1" colspan="1">White, reverse yellow</td><td rowspan="1" colspan="1">Solitary, 12.9–18.3 × 0.8–1.1 µm</td><td rowspan="1" colspan="1">Ellipsoid, 1.8–2.8 × 1.4–1.8 µm</td><td rowspan="1" colspan="1">Absent</td><td rowspan="1" colspan="1">
                      <xref ref-type="bibr" rid="B2">Chen et al. (2019)</xref>
                    </td></tr><tr><td rowspan="1" colspan="1">
                      <italic>
                        <tp:taxon-name><tp:taxon-name-part taxon-name-part-type="genus" reg="Simplicillium">S.</tp:taxon-name-part><tp:taxon-name-part taxon-name-part-type="species" reg="coccinellidae">coccinellidae</tp:taxon-name-part></tp:taxon-name>
                      </italic>
                    </td><td rowspan="1" colspan="1">White fluff, reverse yellow to light brown</td><td rowspan="1" colspan="1">Solitary, 4.9–62.1 × 1.0–1.5 µm</td><td rowspan="1" colspan="1">Subspherical or cylindrical or elliptical, 2.0–3.4 × 1.6–2.0 µm</td><td rowspan="1" colspan="1">Absent</td><td rowspan="1" colspan="1">
                      <xref ref-type="bibr" rid="B3">Chen et al. (2021)</xref>
                    </td></tr><tr><td rowspan="1" colspan="1">
                      <italic>
                        <tp:taxon-name><tp:taxon-name-part taxon-name-part-type="genus" reg="Simplicillium">S.</tp:taxon-name-part><tp:taxon-name-part taxon-name-part-type="species" reg="coleopterorum">coleopterorum</tp:taxon-name-part></tp:taxon-name>
                      </italic>
                    </td><td rowspan="1" colspan="1">White fluff, reverse light brown to brown</td><td rowspan="1" colspan="1">Solitary, 34.5–64.1 × 0.7–1.2 µm</td><td rowspan="1" colspan="1">Spherical or subspherical or elliptical, 2.1–3.3 × 1.5–1.9 µm</td><td rowspan="1" colspan="1">Absent</td><td rowspan="1" colspan="1">
                      <xref ref-type="bibr" rid="B4">Chen et al. (2022)</xref>
                    </td></tr><tr><td rowspan="1" colspan="1">
                      <italic>
                        <tp:taxon-name><tp:taxon-name-part taxon-name-part-type="genus" reg="Simplicillium">S.</tp:taxon-name-part><tp:taxon-name-part taxon-name-part-type="species" reg="cylindrosporum">cylindrosporum</tp:taxon-name-part></tp:taxon-name>
                      </italic>
                    </td><td rowspan="1" colspan="1">White, reverse blond</td><td rowspan="1" colspan="1">2–3 whorled or solitary, 17–32 × 1.2–2.0 (–2.5) µm</td><td rowspan="1" colspan="1">Spherical or cylindrical, 3.0–4.5(–5.0) × 1.0–2.0 µm</td><td rowspan="1" colspan="1">Present</td><td rowspan="1" colspan="1">
                      <xref ref-type="bibr" rid="B17">Nonaka et al. (2013)</xref>
                    </td></tr><tr><td rowspan="1" colspan="1">
                      <italic>
                        <tp:taxon-name><tp:taxon-name-part taxon-name-part-type="genus" reg="Simplicillium">S.</tp:taxon-name-part><tp:taxon-name-part taxon-name-part-type="species" reg="formicidae">formicidae</tp:taxon-name-part></tp:taxon-name>
                      </italic>
                    </td><td rowspan="1" colspan="1">White, reverse light brown to brown, brown secretions</td><td rowspan="1" colspan="1">Solitary, 51–70.1 × 0.7–0.9 µm</td><td rowspan="1" colspan="1">Conidia aggregate into spherical slimy heads, mostly filamentous or fusiform, 3.9–7.9 × 0.8–1.3 µm</td><td rowspan="1" colspan="1">Absent</td><td rowspan="1" colspan="1">
                      <xref ref-type="bibr" rid="B2">Chen et al. (2019)</xref>
                    </td></tr><tr><td rowspan="1" colspan="1">
                      <italic>
                        <tp:taxon-name><tp:taxon-name-part taxon-name-part-type="genus" reg="Simplicillium">S.</tp:taxon-name-part><tp:taxon-name-part taxon-name-part-type="species" reg="guizhouense">guizhouense</tp:taxon-name-part></tp:taxon-name>
                      </italic>
                    </td><td rowspan="1" colspan="1">White, reverse yellow to light yellow</td><td rowspan="1" colspan="1">Solitary, 1.1–52.2 × 1.0–1.8 µm</td><td rowspan="1" colspan="1">Oval or spherical, 2.4–2.9 × 1.6–1.8 µm</td><td rowspan="1" colspan="1">Absent</td><td rowspan="1" colspan="1">
                      <xref ref-type="bibr" rid="B4">Chen et al. (2022)</xref>
                    </td></tr><tr><td rowspan="1" colspan="1">
                      <italic>
                        <tp:taxon-name><tp:taxon-name-part taxon-name-part-type="genus" reg="Simplicillium">S.</tp:taxon-name-part><tp:taxon-name-part taxon-name-part-type="species" reg="humicola">humicola</tp:taxon-name-part></tp:taxon-name>
                      </italic>
                    </td><td rowspan="1" colspan="1">White, light-yellow secretions, reverse light yellow to brown</td><td rowspan="1" colspan="1">2–3 whorled or solitary, 20.0–35.0 (–47.0) × 1.5–3.0 µm</td><td rowspan="1" colspan="1">Oblong or oval, 3.0–5.0 × 1.5–3.0 µm</td><td rowspan="1" colspan="1">Present</td><td rowspan="1" colspan="1">
                      <xref ref-type="bibr" rid="B36">Zhang et al. (2021)</xref>
                    </td></tr><tr><td rowspan="1" colspan="1">
                      <italic>
                        <tp:taxon-name><tp:taxon-name-part taxon-name-part-type="genus" reg="Simplicillium">S.</tp:taxon-name-part><tp:taxon-name-part taxon-name-part-type="species" reg="hymenopterorum">hymenopterorum</tp:taxon-name-part></tp:taxon-name>
                      </italic>
                    </td><td rowspan="1" colspan="1">White, reserve light yellow</td><td rowspan="1" colspan="1">Mainly solitary, rarely whorls, 19.3–46.2 × 1.1–2.3 µm</td><td rowspan="1" colspan="1">Cylindrical to subellipsoidal, 2.1–2.8 × 1.3–1.9 µm, forming a subspherical small head at the top of the stem</td><td rowspan="1" colspan="1">Absent</td><td rowspan="1" colspan="1">
                      <xref ref-type="bibr" rid="B3">Chen et al. (2021)</xref>
                    </td></tr><tr><td rowspan="1" colspan="1">
                      <italic>
                        <tp:taxon-name><tp:taxon-name-part taxon-name-part-type="genus" reg="Simplicillium">S.</tp:taxon-name-part><tp:taxon-name-part taxon-name-part-type="species" reg="lamellicola">lamellicola</tp:taxon-name-part></tp:taxon-name>
                      </italic>
                    </td><td rowspan="1" colspan="1">White, reserve light yellow</td><td rowspan="1" colspan="1">15–50 × 0.7–1.0 µm</td><td rowspan="1" colspan="1">Two conidia: macroconidia fusiform, 4.5–9.0 × 0.8–1.0 µm; microconidia ovoid to ellipsoid, 2.0–3.0 × 0.7–1.2 µm</td><td rowspan="1" colspan="1">Present</td><td rowspan="1" colspan="1">
                      <xref ref-type="bibr" rid="B32">Zare and Gams (2001)</xref>
                    </td></tr><tr><td rowspan="1" colspan="1">
                      <italic>
                        <tp:taxon-name><tp:taxon-name-part taxon-name-part-type="genus" reg="Simplicillium">S.</tp:taxon-name-part><tp:taxon-name-part taxon-name-part-type="species" reg="lanosoniveum">lanosoniveum</tp:taxon-name-part></tp:taxon-name>
                      </italic>
                    </td><td rowspan="1" colspan="1">White or cream, reverse brownish cream to light yellow</td><td rowspan="1" colspan="1">Solitary, 20.0–40.0 × 1.1–2.0 µm</td><td rowspan="1" colspan="1">Spherical or ellipsoidal, 2.0–4.5 × 1.0–3.0 µm, forming a spherical or ellipsoidal tip at the top of the phialides,</td><td rowspan="1" colspan="1"/><td rowspan="1" colspan="1">
                      <xref ref-type="bibr" rid="B29">Wei et al. (2019)</xref>
                    </td></tr><tr><td rowspan="1" colspan="1">
                      <italic>
                        <tp:taxon-name><tp:taxon-name-part taxon-name-part-type="genus" reg="Simplicillium">S.</tp:taxon-name-part><tp:taxon-name-part taxon-name-part-type="species" reg="lepidopterorum">lepidopterorum</tp:taxon-name-part></tp:taxon-name>
                      </italic>
                    </td><td rowspan="1" colspan="1">White, reserve light yellow</td><td rowspan="1" colspan="1">Solitary, 15.3–26.2 × 0.7–1.4 µm</td><td rowspan="1" colspan="1">Spindle-shaped or oval, 1.6– 2.4 × 1.4–1.7 µm, forming a slimy spherical head at the top of the phialides</td><td rowspan="1" colspan="1">Absent</td><td rowspan="1" colspan="1">
                      <xref ref-type="bibr" rid="B2">Chen et al. (2019)</xref>
                    </td></tr><tr><td rowspan="1" colspan="1">
                      <italic>
                        <tp:taxon-name><tp:taxon-name-part taxon-name-part-type="genus" reg="Simplicillium">S.</tp:taxon-name-part><tp:taxon-name-part taxon-name-part-type="species" reg="minatense">minatense</tp:taxon-name-part></tp:taxon-name>
                      </italic>
                    </td><td rowspan="1" colspan="1">White, no secretion, reverse brown</td><td rowspan="1" colspan="1">Mainly solitary, rarely in whorls of 2–3, 11.0–31.0 (–47.0) × 1.0–1.7 µm</td><td rowspan="1" colspan="1">Spherical, 2.0–3.5 × 1.8–2.5 (–2.8) µm, forming a subglobose or ellipsoidal tip at the top of the phialides</td><td rowspan="1" colspan="1">Present</td><td rowspan="1" colspan="1">
                      <xref ref-type="bibr" rid="B17">Nonaka et al. (2013)</xref>
                    </td></tr><tr><td rowspan="1" colspan="1">
                      <italic>
                        <tp:taxon-name><tp:taxon-name-part taxon-name-part-type="genus" reg="Simplicillium">S.</tp:taxon-name-part><tp:taxon-name-part taxon-name-part-type="species" reg="neolepidopterorum">neolepidopterorum</tp:taxon-name-part></tp:taxon-name>
                      </italic>
                    </td><td rowspan="1" colspan="1">White, reverse yellow to light yellow</td><td rowspan="1" colspan="1">Solitary, 34.1–44.3 × 1.0–1.7 µm<break/> Solitary, 34.1–44.3 × 1.0–1.7 µm</td><td rowspan="1" colspan="1">Solitary, ellipsoidal to cylindrical, occasionally in short imbricate chains, 2.5–3.8 × 1.5–2.1 µm</td><td rowspan="1" colspan="1">Absent</td><td rowspan="1" colspan="1">
                      <xref ref-type="bibr" rid="B3">Chen et al. (2021)</xref>
                    </td></tr><tr><td rowspan="1" colspan="1">
                      <italic>
                        <tp:taxon-name><tp:taxon-name-part taxon-name-part-type="genus" reg="Simplicillium">S.</tp:taxon-name-part><tp:taxon-name-part taxon-name-part-type="species" reg="niveum">niveum</tp:taxon-name-part></tp:taxon-name>
                      </italic>
                    </td><td rowspan="1" colspan="1">White</td><td rowspan="1" colspan="1">2–5 whorled, 10–20.5 (25.0) × 1–2 µm</td><td rowspan="1" colspan="1">Top growth, elongated or elliptical in shape, 3.0–4.5 (–6) × 1–2 µm</td><td rowspan="1" colspan="1"/><td rowspan="1" colspan="1">
                      <xref ref-type="bibr" rid="B6">Crous et al. (2021)</xref>
                    </td></tr><tr><td rowspan="1" colspan="1">
                      <italic>
                        <tp:taxon-name><tp:taxon-name-part taxon-name-part-type="genus" reg="Simplicillium">S.</tp:taxon-name-part><tp:taxon-name-part taxon-name-part-type="species" reg="pechmerlense">pechmerlense</tp:taxon-name-part></tp:taxon-name>
                      </italic>
                    </td><td rowspan="1" colspan="1">White, reverse light yellow to orange</td><td rowspan="1" colspan="1">Solitary, 16.0–31.0 × 0.9–1.2 µm</td><td rowspan="1" colspan="1">Two conidia: macroconidia fusiform, 5.0–8.0 × 1–1.6 µm; microconidia subglobular or elliptic, 1.8–3.0 × 0.9–1.5 µm, forming a slimy spherical head at the top of the phialides,</td><td rowspan="1" colspan="1">Absent</td><td rowspan="1" colspan="1">
                      <xref ref-type="bibr" rid="B10">Leplat et al. (2021)</xref>
                    </td></tr><tr><td rowspan="1" colspan="1">
                      <bold>
                        <italic>
                          <tp:taxon-name><tp:taxon-name-part taxon-name-part-type="genus" reg="Simplicillium">S.</tp:taxon-name-part><tp:taxon-name-part taxon-name-part-type="species" reg="puwenense">puwenense</tp:taxon-name-part></tp:taxon-name>
                        </italic>
                      </bold>
                    </td><td rowspan="1" colspan="1">
                      <bold>White fluffy to cotton like, convex in middle surface, reverse brown to light brown with radial emission grooves</bold>
                    </td><td rowspan="1" colspan="1">
                      <bold>Slender, solitary, rod-shaped or columnar, measuring 3.37–52.57 µm in length and 0.5–1.6 µm in width</bold>
                    </td><td rowspan="1" colspan="1">
                      <bold>Elliptical or oval or cylindrical, 1.19–2.41 × 0.88–1.6 µm. forming a spherical shape at the top of the phialides, 3.59–6.59 × 2.6–6.7 µm in size</bold>
                    </td><td rowspan="1" colspan="1">
                      <bold>Absent</bold>
                    </td><td rowspan="1" colspan="1">
                      <bold>This study</bold>
                    </td></tr><tr><td rowspan="1" colspan="1">
                      <italic>
                        <tp:taxon-name><tp:taxon-name-part taxon-name-part-type="genus" reg="Simplicillium">S.</tp:taxon-name-part><tp:taxon-name-part taxon-name-part-type="species" reg="scarabaeoidea">scarabaeoidea</tp:taxon-name-part></tp:taxon-name>
                      </italic>
                    </td><td rowspan="1" colspan="1">White, reverse light yellow</td><td rowspan="1" colspan="1">Solitary, 18.5–63.4 × 1.1–1.4 µm</td><td rowspan="1" colspan="1">Ellipsoidal, 1.9–2.9 × 1.4–2.0 µm</td><td rowspan="1" colspan="1">Absent</td><td rowspan="1" colspan="1">
                      <xref ref-type="bibr" rid="B3">Chen et al. (2021)</xref>
                    </td></tr><tr><td rowspan="1" colspan="1">
                      <italic>
                        <tp:taxon-name><tp:taxon-name-part taxon-name-part-type="genus" reg="Simplicillium">S.</tp:taxon-name-part><tp:taxon-name-part taxon-name-part-type="species" reg="subtropicum">subtropicum</tp:taxon-name-part></tp:taxon-name>
                      </italic>
                    </td><td rowspan="1" colspan="1">White, reverse brownish orange to brown</td><td rowspan="1" colspan="1">(15.0–) 20–42 (–50.0) × 1.0–2.3 µm; Solitary, rarely in whorls of 2–3, (15.0–) 20.0–42.0 (–50.0) × 1.0–2.3 µm</td><td rowspan="1" colspan="1">Subglobose or ellipsoid, 2.3–4.0 (–4.5) × 1.5–3.3 µm, forming a spherical tip at the top of the phialides, 2.3–4.0 (–4.5) × 1.5–3.3 µm in size</td><td rowspan="1" colspan="1">Present</td><td rowspan="1" colspan="1">
                      <xref ref-type="bibr" rid="B17">Nonaka et al. (2013)</xref>
                    </td></tr><tr><td rowspan="1" colspan="1">
                      <italic>
                        <tp:taxon-name><tp:taxon-name-part taxon-name-part-type="genus" reg="Simplicillium">S.</tp:taxon-name-part><tp:taxon-name-part taxon-name-part-type="species" reg="sympodiophorum">sympodiophorum</tp:taxon-name-part></tp:taxon-name>
                      </italic>
                    </td><td rowspan="1" colspan="1">White, reverse yellow white</td><td rowspan="1" colspan="1">2–4 whorled or solitary, 20.0–34 (–47.0) × 0.5–1.3 µm</td><td rowspan="1" colspan="1">Oval to ellipsoidal, 2.2–3.5 × 1.0–2.0 µm</td><td rowspan="1" colspan="1">Present</td><td rowspan="1" colspan="1">
                      <xref ref-type="bibr" rid="B17">Nonaka et al. (2013)</xref>
                    </td></tr><tr><td rowspan="1" colspan="1">
                      <italic>
                        <tp:taxon-name><tp:taxon-name-part taxon-name-part-type="genus" reg="Simplicillium">S.</tp:taxon-name-part><tp:taxon-name-part taxon-name-part-type="species" reg="yunnanense">yunnanense</tp:taxon-name-part></tp:taxon-name>
                      </italic>
                    </td><td rowspan="1" colspan="1">White to light yellow, grayish orange to brown on back</td><td rowspan="1" colspan="1">Solitary, 5.8–16.9 × 1.1–1.5 µm</td><td rowspan="1" colspan="1">Cylindrical, 2.5–3.4 × 0.7–1.1 µm, conidia usually form chains at the top of the phialides</td><td rowspan="1" colspan="1">-</td><td rowspan="1" colspan="1">
                      <xref ref-type="bibr" rid="B28">Wang et al. (2020)</xref>
                    </td></tr></tbody></table></table-wrap></tp:treatment-sec><ref-list><ref id="B36"><mixed-citation xmlns:xlink="http://www.w3.org/1999/xlink" xlink:type="simple"><person-group><name name-style="western"><surname>Zhang</surname><given-names>ZF</given-names></name><name name-style="western"><surname>Zhou</surname><given-names>SY</given-names></name><name name-style="western"><surname>Eurwilaichitr</surname><given-names>L</given-names></name><name name-style="western"><surname>Ingsriswang</surname><given-names>S</given-names></name><name name-style="western"><surname>Raza</surname><given-names>M</given-names></name><name name-style="western"><surname>Chen</surname><given-names>Q</given-names></name><name name-style="western"><surname>Zhao</surname><given-names>P</given-names></name><name name-style="western"><surname>Liu</surname><given-names>F</given-names></name><name name-style="western"><surname>Cai</surname><given-names>L</given-names></name></person-group> (<year>2021</year>) <article-title>Culturable mycobiota from Karst caves in China II, with descriptions of 33 new species.</article-title><source>Fungal Diversity</source><volume>106</volume>(<issue>1</issue>): <fpage>29</fpage>–<lpage>136</lpage>. <ext-link xlink:href="10.1007/s13225-020-00453-7" ext-link-type="doi" xlink:type="simple">https://doi.org/10.1007/s13225-020-00453-7</ext-link></mixed-citation></ref><ref id="B17"><mixed-citation xmlns:xlink="http://www.w3.org/1999/xlink" xlink:type="simple"><person-group><name name-style="western"><surname>Nonaka</surname><given-names>K</given-names></name><name name-style="western"><surname>Kaifuchi</surname><given-names>S</given-names></name><name name-style="western"><surname>Ōmura</surname><given-names>S</given-names></name><name name-style="western"><surname>Masuma</surname><given-names>R</given-names></name></person-group> (<year>2013</year>) <article-title>Five new <italic><tp:taxon-name><tp:taxon-name-part taxon-name-part-type="genus">Simplicillium</tp:taxon-name-part></tp:taxon-name></italic> species (<tp:taxon-name><tp:taxon-name-part taxon-name-part-type="family">Cordycipitaceae</tp:taxon-name-part></tp:taxon-name>) from soils in Tokyo, Japan.</article-title><source>Mycoscience</source><volume>54</volume>(<issue>1</issue>): <fpage>42</fpage>–<lpage>53</lpage>. <ext-link xlink:href="10.1016/j.myc.2012.07.002" ext-link-type="doi" xlink:type="simple">https://doi.org/10.1016/j.myc.2012.07.002</ext-link></mixed-citation></ref><ref id="B4"><mixed-citation xmlns:xlink="http://www.w3.org/1999/xlink" xlink:type="simple"><person-group><name name-style="western"><surname>Chen</surname><given-names>W</given-names></name><name name-style="western"><surname>Liang</surname><given-names>J</given-names></name><name name-style="western"><surname>Ren</surname><given-names>X</given-names></name><name name-style="western"><surname>Zhao</surname><given-names>J</given-names></name><name name-style="western"><surname>Han</surname><given-names>Y</given-names></name><name name-style="western"><surname>Liang</surname><given-names>Z</given-names></name></person-group> (<year>2022</year>) Multigene phylogeny, phylogenetic network, and morphological characterizations reveal four new arthropod-associated <italic><tp:taxon-name><tp:taxon-name-part taxon-name-part-type="genus">Simplicillium</tp:taxon-name-part></tp:taxon-name></italic> species and their evolutional relationship. Frontiers in Microbiology 13: 950773. <ext-link xlink:href="10.3389/fmicb.2022.950773" ext-link-type="doi" xlink:type="simple">https://doi.org/10.3389/fmicb.2022.950773</ext-link></mixed-citation></ref><ref id="B35"><mixed-citation xmlns:xlink="http://www.w3.org/1999/xlink" xlink:type="simple"><person-group><name name-style="western"><surname>Zhang</surname><given-names>ZF</given-names></name><name name-style="western"><surname>Liu</surname><given-names>F</given-names></name><name name-style="western"><surname>Zhou</surname><given-names>X</given-names></name><name name-style="western"><surname>Liu</surname><given-names>XZ</given-names></name><name name-style="western"><surname>Liu</surname><given-names>SJ</given-names></name><name name-style="western"><surname>Cai</surname><given-names>L</given-names></name></person-group> (<year>2017</year>) <article-title>Culturable mycobiota from Karst caves in China, with descriptions of 20 new species.</article-title><source>Persoonia</source><volume>39</volume>(<issue>1</issue>): <fpage>1</fpage>–<lpage>31</lpage>. <ext-link xlink:href="10.3767/persoonia.2017.39.01" ext-link-type="doi" xlink:type="simple">https://doi.org/10.3767/persoonia.2017.39.01</ext-link></mixed-citation></ref><ref id="B2"><mixed-citation xmlns:xlink="http://www.w3.org/1999/xlink" xlink:type="simple"><person-group><name name-style="western"><surname>Chen</surname><given-names>WH</given-names></name><name name-style="western"><surname>Liu</surname><given-names>C</given-names></name><name name-style="western"><surname>Han</surname><given-names>YF</given-names></name><name name-style="western"><surname>Liang</surname><given-names>JD</given-names></name><name name-style="western"><surname>Tian</surname><given-names>WY</given-names></name><name name-style="western"><surname>Liang</surname><given-names>ZQ</given-names></name></person-group> (<year>2019</year>) <article-title>Three novel insect-associated species of <italic><tp:taxon-name><tp:taxon-name-part taxon-name-part-type="genus">Simplicillium</tp:taxon-name-part></tp:taxon-name></italic> (<tp:taxon-name><tp:taxon-name-part taxon-name-part-type="family">Cordycipitaceae</tp:taxon-name-part></tp:taxon-name>, <tp:taxon-name><tp:taxon-name-part taxon-name-part-type="order">Hypocreales</tp:taxon-name-part></tp:taxon-name>) from Southwest China.</article-title><source>MycoKeys</source><volume>58</volume>: <fpage>83</fpage>–<lpage>102</lpage>. <ext-link xlink:href="10.3897/mycokeys.58.37176" ext-link-type="doi" xlink:type="simple">https://doi.org/10.3897/mycokeys.58.37176</ext-link></mixed-citation></ref><ref id="B3"><mixed-citation xmlns:xlink="http://www.w3.org/1999/xlink" xlink:type="simple"><person-group><name name-style="western"><surname>Chen</surname><given-names>WH</given-names></name><name name-style="western"><surname>Han</surname><given-names>YF</given-names></name><name name-style="western"><surname>Liang</surname><given-names>JD</given-names></name><name name-style="western"><surname>Liang</surname><given-names>ZQ</given-names></name></person-group> (<year>2021</year>) <article-title>Taxonomic and phylogenetic characterizations reveal four new species of <italic><tp:taxon-name><tp:taxon-name-part taxon-name-part-type="genus">Simplicillium</tp:taxon-name-part></tp:taxon-name></italic> (<tp:taxon-name><tp:taxon-name-part taxon-name-part-type="family">Cordycipitaceae</tp:taxon-name-part></tp:taxon-name>, <tp:taxon-name><tp:taxon-name-part taxon-name-part-type="order">Hypocreales</tp:taxon-name-part></tp:taxon-name>) from Guizhou, China.</article-title><source>Scientific Reports</source><volume>11</volume>(<issue>1</issue>): <fpage>15300</fpage>. <ext-link xlink:href="10.1038/s41598-021-94893-z" ext-link-type="doi" xlink:type="simple">https://doi.org/10.1038/s41598-021-94893-z</ext-link></mixed-citation></ref><ref id="B32"><mixed-citation xmlns:xlink="http://www.w3.org/1999/xlink" xlink:type="simple"><person-group><name name-style="western"><surname>Zare</surname><given-names>R</given-names></name><name name-style="western"><surname>Gams</surname><given-names>W</given-names></name></person-group> (<year>2001</year>) <article-title>A revision of <tp:taxon-name><tp:taxon-name-part taxon-name-part-type="genus">Verticillium</tp:taxon-name-part><tp:taxon-name-part taxon-name-part-type="infraspecific-rank">section</tp:taxon-name-part><tp:taxon-name-part taxon-name-part-type="section">Prostrata</tp:taxon-name-part></tp:taxon-name>. IV. The genera <italic><tp:taxon-name><tp:taxon-name-part taxon-name-part-type="genus">Leptobacillium</tp:taxon-name-part></tp:taxon-name></italic> and <italic><tp:taxon-name><tp:taxon-name-part taxon-name-part-type="genus">Simplicillium</tp:taxon-name-part></tp:taxon-name></italic> gen. nov.</article-title><source>Nova Hedwigia</source><volume>73</volume>(<issue>1–2</issue>): <fpage>1</fpage>–<lpage>50</lpage>. <ext-link xlink:href="10.1127/nova.hedwigia/73/2001/1" ext-link-type="doi" xlink:type="simple">https://doi.org/10.1127/nova.hedwigia/73/2001/1</ext-link></mixed-citation></ref><ref id="B29"><mixed-citation xmlns:xlink="http://www.w3.org/1999/xlink" xlink:type="simple"><person-group><name name-style="western"><surname>Wei</surname><given-names>DP</given-names></name><name name-style="western"><surname>Wanasinghe</surname><given-names>DN</given-names></name><name name-style="western"><surname>Hyde</surname><given-names>KD</given-names></name><name name-style="western"><surname>Mortimer</surname><given-names>PE</given-names></name><name name-style="western"><surname>Xu</surname><given-names>J</given-names></name><name name-style="western"><surname>Xiao</surname><given-names>YP</given-names></name><name name-style="western"><surname>Bhunjun</surname><given-names>CS</given-names></name><name name-style="western"><surname>To-Anun</surname><given-names>C</given-names></name></person-group> (<year>2019</year>) The genus <italic><tp:taxon-name><tp:taxon-name-part taxon-name-part-type="genus">Simplicillium.</tp:taxon-name-part></tp:taxon-name></italic> MycoKeys 60: 69–92. <ext-link xlink:href="10.3897/mycokeys.60.38040" ext-link-type="doi" xlink:type="simple">https://doi.org/10.3897/mycokeys.60.38040</ext-link></mixed-citation></ref><ref id="B6"><mixed-citation xmlns:xlink="http://www.w3.org/1999/xlink" xlink:type="simple"><person-group><name name-style="western"><surname>Crous</surname><given-names>PW</given-names></name><name name-style="western"><surname>Cowan</surname><given-names>DA</given-names></name><name name-style="western"><surname>Maggs-Kölling</surname><given-names>G</given-names></name><name name-style="western"><surname>Yilmaz</surname><given-names>N</given-names></name><name name-style="western"><surname>Thangavel</surname><given-names>R</given-names></name><name name-style="western"><surname>Wingfield</surname><given-names>MJ</given-names></name><name name-style="western"><surname>Noordeloos</surname><given-names>ME</given-names></name><name name-style="western"><surname>Dima</surname><given-names>B</given-names></name><name name-style="western"><surname>Brandrud</surname><given-names>TE</given-names></name><name name-style="western"><surname>Jansen</surname><given-names>GM</given-names></name><name name-style="western"><surname>Morozova</surname><given-names>OV</given-names></name><name name-style="western"><surname>Vila</surname><given-names>J</given-names></name><name name-style="western"><surname>Shivas</surname><given-names>RG</given-names></name><name name-style="western"><surname>Tan</surname><given-names>YP</given-names></name><name name-style="western"><surname>Bishop-Hurley</surname><given-names>S</given-names></name><name name-style="western"><surname>Lacey</surname><given-names>E</given-names></name><name name-style="western"><surname>Marney</surname><given-names>TS</given-names></name><name name-style="western"><surname>Larsson</surname><given-names>E</given-names></name><name name-style="western"><surname>Le Floch</surname><given-names>G</given-names></name><name name-style="western"><surname>Lombard</surname><given-names>L</given-names></name><name name-style="western"><surname>Nodet</surname><given-names>P</given-names></name><name name-style="western"><surname>Hubka</surname><given-names>V</given-names></name><name name-style="western"><surname>Alvarado</surname><given-names>P</given-names></name><name name-style="western"><surname>Berraf-Tebbal</surname><given-names>A</given-names></name><name name-style="western"><surname>Reyes</surname><given-names>JD</given-names></name><name name-style="western"><surname>Delgado</surname><given-names>G</given-names></name><name name-style="western"><surname>Eichmeier</surname><given-names>A</given-names></name><name name-style="western"><surname>Jordal</surname><given-names>JB</given-names></name><name name-style="western"><surname>Kachalkin</surname><given-names>AV</given-names></name><name name-style="western"><surname>Kubátová</surname><given-names>A</given-names></name><name name-style="western"><surname>Maciá-Vicente</surname><given-names>JG</given-names></name><name name-style="western"><surname>Malysheva</surname><given-names>EF</given-names></name><name name-style="western"><surname>Papp</surname><given-names>V</given-names></name><name name-style="western"><surname>Rajeshkumar</surname><given-names>KC</given-names></name><name name-style="western"><surname>Sharma</surname><given-names>A</given-names></name><name name-style="western"><surname>Spetik</surname><given-names>M</given-names></name><name name-style="western"><surname>Szabóová</surname><given-names>D</given-names></name><name name-style="western"><surname>Tomashevskaya</surname><given-names>MA</given-names></name><name name-style="western"><surname>Abad</surname><given-names>JA</given-names></name><name name-style="western"><surname>Abad</surname><given-names>ZG</given-names></name><name name-style="western"><surname>Alexandrova</surname><given-names>AV</given-names></name><name name-style="western"><surname>Anand</surname><given-names>G</given-names></name><name name-style="western"><surname>Arenas</surname><given-names>F</given-names></name><name name-style="western"><surname>Ashtekar</surname><given-names>N</given-names></name><name name-style="western"><surname>Balashov</surname><given-names>S</given-names></name><name name-style="western"><surname>Bañares</surname><given-names>Á</given-names></name><name name-style="western"><surname>Baroncelli</surname><given-names>R</given-names></name><name name-style="western"><surname>Bera</surname><given-names>I</given-names></name><name name-style="western"><surname>Biketova</surname><given-names>AY</given-names></name><name name-style="western"><surname>Blomquist</surname><given-names>CL</given-names></name><name name-style="western"><surname>Boekhout</surname><given-names>T</given-names></name><name name-style="western"><surname>Boertmann</surname><given-names>D</given-names></name><name name-style="western"><surname>Bulyonkova</surname><given-names>TM</given-names></name><name name-style="western"><surname>Burgess</surname><given-names>TI</given-names></name><name name-style="western"><surname>Carnegie</surname><given-names>AJ</given-names></name><name name-style="western"><surname>Cobo-Diaz</surname><given-names>JF</given-names></name><name name-style="western"><surname>Corriol</surname><given-names>G</given-names></name><name name-style="western"><surname>Cunnington</surname><given-names>JH</given-names></name><name name-style="western"><surname>da Cruz</surname><given-names>MO</given-names></name><name name-style="western"><surname>Damm</surname><given-names>U</given-names></name><name name-style="western"><surname>Davoodian</surname><given-names>N</given-names></name><name name-style="western"><surname>de A Santiago</surname><given-names>ALCM</given-names></name><name name-style="western"><surname>Dearnaley</surname><given-names>J</given-names></name><name name-style="western"><surname>de Freitas</surname><given-names>LWS</given-names></name><name name-style="western"><surname>Dhileepan</surname><given-names>K</given-names></name><name name-style="western"><surname>Dimitrov</surname><given-names>R</given-names></name><name name-style="western"><surname>Di Piazza</surname><given-names>S</given-names></name><name name-style="western"><surname>Fatima</surname><given-names>S</given-names></name><name name-style="western"><surname>Fuljer</surname><given-names>F</given-names></name><name name-style="western"><surname>Galera</surname><given-names>H</given-names></name><name name-style="western"><surname>Ghosh</surname><given-names>A</given-names></name><name name-style="western"><surname>Giraldo</surname><given-names>A</given-names></name><name name-style="western"><surname>Glushakova</surname><given-names>AM</given-names></name><name name-style="western"><surname>Gorczak</surname><given-names>M</given-names></name><name name-style="western"><surname>Gouliamova</surname><given-names>DE</given-names></name><name name-style="western"><surname>Gramaje</surname><given-names>D</given-names></name><name name-style="western"><surname>Groenewald</surname><given-names>M</given-names></name><name name-style="western"><surname>Gunsch</surname><given-names>CK</given-names></name><name name-style="western"><surname>Gutiérrez</surname><given-names>A</given-names></name><name name-style="western"><surname>Holdom</surname><given-names>D</given-names></name><name name-style="western"><surname>Houbraken</surname><given-names>J</given-names></name><name name-style="western"><surname>Ismailov</surname><given-names>AB</given-names></name><name name-style="western"><surname>Istel</surname><given-names>Ł</given-names></name><name name-style="western"><surname>Iturriaga</surname><given-names>T</given-names></name><name name-style="western"><surname>Jeppson</surname><given-names>M</given-names></name><name name-style="western"><surname>Jurjević</surname><given-names>Ž</given-names></name><name name-style="western"><surname>Kalinina</surname><given-names>LB</given-names></name><name name-style="western"><surname>Kapitonov</surname><given-names>VI</given-names></name><name name-style="western"><surname>Kautmanová</surname><given-names>I</given-names></name><name name-style="western"><surname>Khalid</surname><given-names>AN</given-names></name><name name-style="western"><surname>Kiran</surname><given-names>M</given-names></name><name name-style="western"><surname>Kiss</surname><given-names>L</given-names></name><name name-style="western"><surname>Kovács</surname><given-names>Á</given-names></name><name name-style="western"><surname>Kurose</surname><given-names>D</given-names></name><name name-style="western"><surname>Kušan</surname><given-names>I</given-names></name><name name-style="western"><surname>Lad</surname><given-names>S</given-names></name><name name-style="western"><surname>Læssøe</surname><given-names>T</given-names></name><name name-style="western"><surname>Lee</surname><given-names>HB</given-names></name><name name-style="western"><surname>Luangsa-Ard</surname><given-names>JJ</given-names></name><name name-style="western"><surname>Lynch</surname><given-names>M</given-names></name><name name-style="western"><surname>Mahamedi</surname><given-names>AE</given-names></name><name name-style="western"><surname>Malysheva</surname><given-names>VF</given-names></name><name name-style="western"><surname>Mateos</surname><given-names>A</given-names></name><name name-style="western"><surname>Matočec</surname><given-names>N</given-names></name><name name-style="western"><surname>Mešić</surname><given-names>A</given-names></name><name name-style="western"><surname>Miller</surname><given-names>AN</given-names></name><name name-style="western"><surname>Mongkolsamrit</surname><given-names>S</given-names></name><name name-style="western"><surname>Moreno</surname><given-names>G</given-names></name><name name-style="western"><surname>Morte</surname><given-names>A</given-names></name><name name-style="western"><surname>Mostowfizadeh-Ghalamfarsa</surname><given-names>R</given-names></name><name name-style="western"><surname>Naseer</surname><given-names>A</given-names></name><name name-style="western"><surname>Navarro-Ródenas</surname><given-names>A</given-names></name><name name-style="western"><surname>Nguyen</surname><given-names>TTT</given-names></name><name name-style="western"><surname>Noisripoom</surname><given-names>W</given-names></name><name name-style="western"><surname>Ntandu</surname><given-names>JE</given-names></name><name name-style="western"><surname>Nuytinck</surname><given-names>J</given-names></name><name name-style="western"><surname>Ostrý</surname><given-names>V</given-names></name><name name-style="western"><surname>Pankratov</surname><given-names>TA</given-names></name><name name-style="western"><surname>Pawłowska</surname><given-names>J</given-names></name><name name-style="western"><surname>Pecenka</surname><given-names>J</given-names></name><name name-style="western"><surname>Pham</surname><given-names>THG</given-names></name><name name-style="western"><surname>Polhorský</surname><given-names>A</given-names></name><name name-style="western"><surname>Pošta</surname><given-names>A</given-names></name><name name-style="western"><surname>Raudabaugh</surname><given-names>DB</given-names></name><name name-style="western"><surname>Reschke</surname><given-names>K</given-names></name><name name-style="western"><surname>Rodríguez</surname><given-names>A</given-names></name><name name-style="western"><surname>Romero</surname><given-names>M</given-names></name><name name-style="western"><surname>Rooney-Latham</surname><given-names>S</given-names></name><name name-style="western"><surname>Roux</surname><given-names>J</given-names></name><name name-style="western"><surname>Sandoval-Denis</surname><given-names>M</given-names></name><name name-style="western"><surname>Smith</surname><given-names>MT</given-names></name><name name-style="western"><surname>Steinrucken</surname><given-names>TV</given-names></name><name name-style="western"><surname>Svetasheva</surname><given-names>TY</given-names></name><name name-style="western"><surname>Tkalčec</surname><given-names>Z</given-names></name><name name-style="western"><surname>van der Linde</surname><given-names>EJ</given-names></name><name name-style="western"><surname>V D Vegte</surname><given-names>M</given-names></name><name name-style="western"><surname>Vauras</surname><given-names>J</given-names></name><name name-style="western"><surname>Verbeken</surname><given-names>A</given-names></name><name name-style="western"><surname>Visagie</surname><given-names>CM</given-names></name><name name-style="western"><surname>Vitelli</surname><given-names>JS</given-names></name><name name-style="western"><surname>Volobuev</surname><given-names>SV</given-names></name><name name-style="western"><surname>Weill</surname><given-names>A</given-names></name><name name-style="western"><surname>Wrzosek</surname><given-names>M</given-names></name><name name-style="western"><surname>Zmitrovich</surname><given-names>IV</given-names></name><name name-style="western"><surname>Zvyagina</surname><given-names>EA</given-names></name><name name-style="western"><surname>Groenewald</surname><given-names>JZ</given-names></name></person-group> (<year>2021</year>) <article-title>Fungal Planet description sheets: 1182–1283.</article-title><source>Persoonia</source><volume>46</volume>: <fpage>313</fpage>–<lpage>528</lpage>. <ext-link xlink:href="10.3767/persoonia.2021.46.11" ext-link-type="doi" xlink:type="simple">https://doi.org/10.3767/persoonia.2021.46.11</ext-link></mixed-citation></ref><ref id="B10"><mixed-citation xmlns:xlink="http://www.w3.org/1999/xlink" xlink:type="simple"><person-group><name name-style="western"><surname>Leplat</surname><given-names>J</given-names></name><name name-style="western"><surname>Francois</surname><given-names>A</given-names></name><name name-style="western"><surname>Bousta</surname><given-names>F</given-names></name></person-group> (<year>2021</year>) <article-title><italic><tp:taxon-name><tp:taxon-name-part taxon-name-part-type="genus">Simplicillium</tp:taxon-name-part><tp:taxon-name-part taxon-name-part-type="species">pechmerlensis</tp:taxon-name-part></tp:taxon-name></italic>, a new fungal species isolated from the air of the Pech-Merle show cave.</article-title><source>Phytotaxa</source><volume>521</volume>(<issue>2</issue>): <fpage>80</fpage>–<lpage>94</lpage>. <ext-link xlink:href="10.11646/phytotaxa.521.2.2" ext-link-type="doi" xlink:type="simple">https://doi.org/10.11646/phytotaxa.521.2.2</ext-link></mixed-citation></ref><ref id="B28"><mixed-citation xmlns:xlink="http://www.w3.org/1999/xlink" xlink:type="simple"><person-group><name name-style="western"><surname>Wang</surname><given-names>YB</given-names></name><name name-style="western"><surname>Wang</surname><given-names>Y</given-names></name><name name-style="western"><surname>Fan</surname><given-names>Q</given-names></name><name name-style="western"><surname>Duan</surname><given-names>DE</given-names></name><name name-style="western"><surname>Zhang</surname><given-names>GD</given-names></name><name name-style="western"><surname>Dai</surname><given-names>RQ</given-names></name><name name-style="western"><surname>Dai</surname><given-names>YD</given-names></name><name name-style="western"><surname>Zeng</surname><given-names>WB</given-names></name><name name-style="western"><surname>Chen</surname><given-names>ZH</given-names></name><name name-style="western"><surname>Li</surname><given-names>DD</given-names></name><name name-style="western"><surname>Tang</surname><given-names>DX</given-names></name><name name-style="western"><surname>Xu</surname><given-names>ZH</given-names></name><name name-style="western"><surname>Sun</surname><given-names>T</given-names></name><name name-style="western"><surname>Nguyen</surname><given-names>T</given-names></name><name name-style="western"><surname>Tran</surname><given-names>N</given-names></name><name name-style="western"><surname>Dao</surname><given-names>V</given-names></name><name name-style="western"><surname>Zhang</surname><given-names>CM</given-names></name><name name-style="western"><surname>Huang</surname><given-names>LD</given-names></name><name name-style="western"><surname>Liu</surname><given-names>YJ</given-names></name><name name-style="western"><surname>Zhang</surname><given-names>XM</given-names></name><name name-style="western"><surname>Yang</surname><given-names>DR</given-names></name><name name-style="western"><surname>Sanjuan</surname><given-names>T</given-names></name><name name-style="western"><surname>Liu</surname><given-names>XZ</given-names></name><name name-style="western"><surname>Yang</surname><given-names>ZL</given-names></name><name name-style="western"><surname>Yu</surname><given-names>H</given-names></name></person-group> (<year>2020</year>) Multigene phylogeny of the family <tp:taxon-name><tp:taxon-name-part taxon-name-part-type="family">Cordycipitaceae</tp:taxon-name-part></tp:taxon-name> (<tp:taxon-name><tp:taxon-name-part taxon-name-part-type="order">Hypocreales</tp:taxon-name-part></tp:taxon-name>): New taxa and the new systematic position of the Chinese cordycipitoid fungus <italic><tp:taxon-name><tp:taxon-name-part taxon-name-part-type="genus">Paecilomyces</tp:taxon-name-part><tp:taxon-name-part taxon-name-part-type="species">hepiali</tp:taxon-name-part></tp:taxon-name></italic>. Fungal Diversity 103: 1–46. <ext-link xlink:href="10.1007/s13225-020-00457-3" ext-link-type="doi" xlink:type="simple">https://doi.org/10.1007/s13225-020-00457-3</ext-link></mixed-citation></ref></ref-list></tp:taxon-treatment>
