# Supplementary material for: ﻿Morphology and phylogeny of two new species within Cordycipitaceae (Hypocreales) from China
Source: MycoKeys. 2025 Mar 17;115:187–208. doi: 10.3897/mycokeys.115.140683 (PMC11933907; doi:10.3897/mycokeys.115.140683)
Supplement: XML Treatment for Leptobacillium longiphialidum [file mycokeys.115.140683-treatment2.xml]

<!DOCTYPE tp:taxon-treatment
  PUBLIC "-//TaxonX//DTD Taxonomic Treatment Publishing DTD v0 20100105//EN" "tax-treatment-NSO.dtd">
<tp:taxon-treatment xmlns:tp="http://www.plazi.org/taxpub"><tp:treatment-meta><kwd-group><label>Taxon classification</label><kwd>
                <named-content content-type="kingdom">Fungi</named-content>
              </kwd><kwd>
                <named-content content-type="order">Hypocreales</named-content>
              </kwd><kwd>
                <named-content content-type="family">Cordycipitaceae</named-content>
              </kwd></kwd-group><mixed-citation publication-type="journal"><person-group><name><surname>Lu</surname><given-names>Yingling</given-names></name><name><surname>Li</surname><given-names>Songyu</given-names></name><name><surname>Liu</surname><given-names>Zuoheng</given-names></name><name><surname>Zhao</surname><given-names>Jing</given-names></name><name><surname>Yu</surname><given-names>Zhiyong</given-names></name><name><surname>Liang</surname><given-names>Zongli</given-names></name><name><surname>He</surname><given-names>Hailong</given-names></name><name><surname>Li</surname><given-names>Jianhong</given-names></name><name><surname>Huang</surname><given-names>Yun</given-names></name><name><surname>Li</surname><given-names>Xinming</given-names></name><name><surname>Yu</surname><given-names>Hong</given-names></name></person-group><article-title>﻿Morphology and phylogeny of two new species within <tp:taxon-name><tp:taxon-name-part taxon-name-part-type="family">Cordycipitaceae</tp:taxon-name-part></tp:taxon-name> (<tp:taxon-name><tp:taxon-name-part taxon-name-part-type="order">Hypocreales</tp:taxon-name-part></tp:taxon-name>) from China</article-title><source>MycoKeys</source><day>17</day><month>03</month><year>2025</year><volume>115</volume><fpage>187</fpage><lpage>208</lpage><pub-id pub-id-type="doi">10.3897/mycokeys.115.140683</pub-id></mixed-citation></tp:treatment-meta><tp:nomenclature><label>﻿</label><tp:taxon-name>
              <object-id xmlns:xlink="http://www.w3.org/1999/xlink" content-type="arpha" xlink:type="simple">26F92A1F-34E3-57FB-A8CD-FD93B81DA713</object-id>
              <tp:taxon-name-part taxon-name-part-type="genus" reg="Leptobacillium">Leptobacillium</tp:taxon-name-part>
              <tp:taxon-name-part taxon-name-part-type="species" reg="longiphialidum">longiphialidum</tp:taxon-name-part>
              <object-id xmlns:xlink="http://www.w3.org/1999/xlink" content-type="mycobank" xlink:type="simple">856313</object-id>
            </tp:taxon-name><tp:taxon-authority>Hong Yu bis, Y.L. Lu &amp; Jing Zhao</tp:taxon-authority><tp:taxon-status xmlns:xlink="http://www.w3.org/1999/xlink" xlink:type="simple">sp. nov.</tp:taxon-status><xref ref-type="fig" rid="F8">Fig. 8</xref></tp:nomenclature><tp:treatment-sec sec-type="etymology" id="SECID0E6EAK"><title>Etymology.</title><p>Referring to its longer phialides than those of the close relationship species in this genus.</p></tp:treatment-sec><tp:treatment-sec sec-type="Holotype" id="SECID0EEFAK"><title>Holotype.</title><p>China • Hainan Province, Qiongzhong City, Limushan Town, Limushan National Forest Park. Specimens were collected from an evergreen broad-leaved forest, alt. 589.9 m, <named-content xmlns:xlink="http://www.w3.org/1999/xlink" content-type="dwc:verbatimCoordinates" xlink:type="simple"><named-content content-type="geo-json" specific-use="{&#34;type&#34;:&#34;Point&#34;,&#34;coordinates&#34;:[109.741111,19.178056]}" id="NCID0ENFAK" xlink:type="simple">109°44'28"E, 19°10'41"N</named-content></named-content>, 8 March 2023, Jing Zhao (<bold><italic>holotype</italic></bold>: <abbrev xmlns:xlink="http://www.w3.org/1999/xlink" content-type="institution" xlink:title="Yunnan Herbal Herbarium" id="ABBRID0EVFAK" xlink:type="simple">YHH</abbrev> LL2303001, <bold><italic>ex-type living culture</italic></bold>: <abbrev xmlns:xlink="http://www.w3.org/1999/xlink" content-type="institution" xlink:title="Yunnan Fungal Culture Collection" id="ABBRID0E4FAK" xlink:type="simple">YFCC</abbrev> 23039272).</p></tp:treatment-sec><tp:treatment-sec sec-type="description" id="SECID0ECGAK"><title>Description.</title><p><bold><italic>Sexual morph</italic>.</bold> Not found.</p><p><bold><italic>Asexual morph</italic>.</bold> The colony was incubated at 25 °C on PDA medium for 14 days, the growth rate was slow, the diameter was 25–27 mm, the middle was fluffy to cotton, dense, convex and radial wrinkles, white and reverse brown to light yellow on the back. Mycelium branches, smooth walls, septate, transparent, with a diameter of approximately 0.97 × 1.72 µm. Cultures readily produced phialides and conidia after 10 days on PDA medium at room temperature. Phialides solitary, columnar, tapering from base to apex, 24.01–205.77 µm long, 1.00–2.24 µm wide. Conidia 2.88–4.54 × 1.18–1.95 µm, transparent, single celled in chains, smooth walls, narrow columnar or spindle-shaped, with apical conidia elliptical or nearly spherical in shape.</p><fig id="F8" position="float" orientation="portrait"><object-id xmlns:xlink="http://www.w3.org/1999/xlink" content-type="doi" xlink:type="simple">10.3897/mycokeys.115.140683.figure8</object-id><object-id xmlns:xlink="http://www.w3.org/1999/xlink" content-type="arpha" xlink:type="simple">E20E0859-5BDC-5044-8D79-D036B890303E</object-id><label>Figure 8.</label><caption><p>Morphology of <italic><tp:taxon-name><tp:taxon-name-part taxon-name-part-type="genus" reg="Leptobacillium">Leptobacillium</tp:taxon-name-part><tp:taxon-name-part taxon-name-part-type="species" reg="longiphialidum">longiphialidum</tp:taxon-name-part></tp:taxon-name></italic><bold>a</bold> wild material <bold>b</bold> colonies obverse in PDA at 25 °C <bold>c</bold> colonies reverse on PDA at 25 °C <bold>d–p</bold> phialides bearing conidia <bold>q</bold> conida. Scale bars: 2 mm (<bold>a</bold>); 2 cm (<bold>b, c</bold>); 20 µm (<bold>d</bold>); 12 µm (<bold>e</bold>); 30 µm (<bold>f</bold>); 20 µm (<bold>g</bold>); 10 µm (<bold>h–k</bold>); 9 µm (<bold>l</bold>); 10 µm (<bold>m</bold>); 7 µm (<bold>n</bold>); 8 µm (<bold>o</bold>); 10 µm (<bold>p, q</bold>).</p></caption><graphic xmlns:xlink="http://www.w3.org/1999/xlink" xlink:href="mycokeys-115-187-g008.jpg" position="float" orientation="portrait" xlink:type="simple" id="oo_1283671.jpg"><uri content-type="original_file" xlink:type="simple">https://binary.pensoft.net/fig/1283671</uri></graphic></fig></tp:treatment-sec><tp:treatment-sec sec-type="host" id="SECID0EOIAK"><title>Host.</title><p>Spider.</p></tp:treatment-sec><tp:treatment-sec sec-type="distribution" id="SECID0ETIAK"><title>Distribution.</title><p>China, Hainan Province, Guangdong Province.</p></tp:treatment-sec><tp:treatment-sec sec-type="material" id="SECID0EYIAK"><title>Additional material examined.</title><p>China • Guangdong Province, Huizhou City, Boluo County, 511 Township Road. Specimens were collected from an evergreen broad-leaved forest, alt. 29.4 m, <named-content xmlns:xlink="http://www.w3.org/1999/xlink" content-type="dwc:verbatimCoordinates" xlink:type="simple"><named-content content-type="geo-json" specific-use="{&#34;type&#34;:&#34;Point&#34;,&#34;coordinates&#34;:[114.401389,23.242222]}" id="NCID0EBJAK" xlink:type="simple">114°24'5"E, 23°14'32"N</named-content></named-content>, 23 July 2024, Hong Yu and Y.L. Lu (paratype: <abbrev xmlns:xlink="http://www.w3.org/1999/xlink" content-type="institution" xlink:title="Yunnan Herbal Herbarium" id="ABBRID0EGJAK" xlink:type="simple">YHH</abbrev> LL2407001, ex-paratype living culture: <abbrev xmlns:xlink="http://www.w3.org/1999/xlink" content-type="institution" xlink:title="Yunnan Fungal Culture Collection" id="ABBRID0ELJAK" xlink:type="simple">YFCC</abbrev> 24079491.</p></tp:treatment-sec><tp:treatment-sec sec-type="remarks" id="SECID0EQJAK"><title>Remarks.</title><p>The key characteristic of <italic><tp:taxon-name><tp:taxon-name-part taxon-name-part-type="genus" reg="Leptobacillium">L.</tp:taxon-name-part><tp:taxon-name-part taxon-name-part-type="species" reg="longiphialidum">longiphialidum</tp:taxon-name-part></tp:taxon-name></italic> was its independent, columnar shape and the presence of narrow or fusiform spores. Phylogenetic analyses showed that <italic><tp:taxon-name><tp:taxon-name-part taxon-name-part-type="genus" reg="Leptobacillium">L.</tp:taxon-name-part><tp:taxon-name-part taxon-name-part-type="species" reg="longiphialidum">longiphialidum</tp:taxon-name-part></tp:taxon-name></italic> belonged to the <italic><tp:taxon-name><tp:taxon-name-part taxon-name-part-type="genus" reg="Leptobacillium">Leptobacillium</tp:taxon-name-part></tp:taxon-name></italic> clade and was closest to <italic><tp:taxon-name><tp:taxon-name-part taxon-name-part-type="genus" reg="Leptobacillium">L.</tp:taxon-name-part><tp:taxon-name-part taxon-name-part-type="species" reg="marksiae">marksiae</tp:taxon-name-part></tp:taxon-name></italic>. However, the host and collection sites of <italic><tp:taxon-name><tp:taxon-name-part taxon-name-part-type="genus" reg="Leptobacillium">L.</tp:taxon-name-part><tp:taxon-name-part taxon-name-part-type="species" reg="longiphialidum">longiphialidum</tp:taxon-name-part></tp:taxon-name></italic> were spiders and China, respectively and the host and collection sites of <italic><tp:taxon-name><tp:taxon-name-part taxon-name-part-type="genus" reg="Leptobacillium">L.</tp:taxon-name-part><tp:taxon-name-part taxon-name-part-type="species" reg="marksiae">marksiae</tp:taxon-name-part></tp:taxon-name></italic> were an unidentified dead insect and Queensland, Australia, respectively. <italic><tp:taxon-name><tp:taxon-name-part taxon-name-part-type="genus" reg="Leptobacillium">L.</tp:taxon-name-part><tp:taxon-name-part taxon-name-part-type="species" reg="longiphialidum">longiphialidum</tp:taxon-name-part></tp:taxon-name></italic> and <italic><tp:taxon-name><tp:taxon-name-part taxon-name-part-type="genus" reg="Leptobacillium">L.</tp:taxon-name-part><tp:taxon-name-part taxon-name-part-type="species" reg="marksiae">marksiae</tp:taxon-name-part></tp:taxon-name></italic> were distinguished by genetic distance. (Table <xref ref-type="table" rid="T3">3</xref>).</p><table-wrap id="T3" position="float" orientation="portrait"><label>Table 3.</label><caption><p>Morphological comparisons of asexual morphs in the genus <italic><tp:taxon-name><tp:taxon-name-part taxon-name-part-type="genus" reg="Leptobacillium">Leptobacillium</tp:taxon-name-part></tp:taxon-name></italic>.</p></caption><table id="TID0EXPCK" rules="all"><tbody><tr><th rowspan="1" colspan="1">Species</th><th rowspan="1" colspan="1">Colony on PDA</th><th rowspan="1" colspan="1">Phialides (µm)</th><th rowspan="1" colspan="1">Conidia (µm)</th><th rowspan="1" colspan="1">References</th></tr><tr><td rowspan="1" colspan="1">
                      <italic>
                        <tp:taxon-name><tp:taxon-name-part taxon-name-part-type="genus" reg="Leptobacillium">L.</tp:taxon-name-part><tp:taxon-name-part taxon-name-part-type="species" reg="cavernicola">cavernicola</tp:taxon-name-part></tp:taxon-name>
                      </italic>
                    </td><td rowspan="1" colspan="1">White, reverse usually dark brown</td><td rowspan="1" colspan="1">Mainly solitary, slender, tapering toward tip, 5.1–27.2 × 1.2–1.7 µm</td><td rowspan="1" colspan="1">Forming long, slender chains, narrowly cylindrical to slightly fusiform, some were slightly lemon-shaped, first-formed conidium were usually shorter, obovoid to pyriform with a rounded distal end, 3.1–6.9 × 0.9–1.5 µm</td><td rowspan="1" colspan="1">
                      <xref ref-type="bibr" rid="B11">Leplat et al. (2022)</xref>
                    </td></tr><tr><td rowspan="1" colspan="1">
                      <italic>
                        <tp:taxon-name><tp:taxon-name-part taxon-name-part-type="genus" reg="Leptobacillium">L.</tp:taxon-name-part><tp:taxon-name-part taxon-name-part-type="species" reg="chinense">chinense</tp:taxon-name-part></tp:taxon-name>
                      </italic>
                    </td><td rowspan="1" colspan="1">White, reverse cream to light yellow</td><td rowspan="1" colspan="1">Solitary, (6.0–) 15–30 (–68.0) × 1.5 µm</td><td rowspan="1" colspan="1">Ellipsoidal or oval or cylindrical, 3.5–5.0 × 1.0–1.5 µm, the conidia aggregate into chains, with the apex conidia subspherical or obovoid, 1.5–2.5 × 1.5–2.0 µm</td><td rowspan="1" colspan="1">
                      <xref ref-type="bibr" rid="B12">Liu and Cai (2012)</xref>
                    </td></tr><tr><td rowspan="1" colspan="1">
                      <italic>
                        <tp:taxon-name><tp:taxon-name-part taxon-name-part-type="genus" reg="Leptobacillium">L.</tp:taxon-name-part><tp:taxon-name-part taxon-name-part-type="species" reg="coffeanum">coffeanum</tp:taxon-name-part></tp:taxon-name>
                      </italic>
                    </td><td rowspan="1" colspan="1">White, reverse cream</td><td rowspan="1" colspan="1">Solitary, few 2–3 whorls, 11.0–44.0 (–70.0) × 1.0–2.4 µm</td><td rowspan="1" colspan="1">Two conidia, macroconidia spindle-shaped, 5.3–8.8 × 1.0–1.6 µm; microconidia oval to fusiform, 2.2–3.8 × 0.8–1.5 µm</td><td rowspan="1" colspan="1">
                      <xref ref-type="bibr" rid="B7">Gomes et al. (2018)</xref>
                    </td></tr><tr><td rowspan="1" colspan="1">
                      <italic>
                        <tp:taxon-name><tp:taxon-name-part taxon-name-part-type="genus" reg="Leptobacillium">L.</tp:taxon-name-part><tp:taxon-name-part taxon-name-part-type="species" reg="filiforme">filiforme</tp:taxon-name-part></tp:taxon-name>
                      </italic>
                    </td><td rowspan="1" colspan="1">White, reverse light yellow</td><td rowspan="1" colspan="1">Solitary, 9.0–18.0 × 1.0 µm</td><td rowspan="1" colspan="1">Fusiform to filamentous, chained, sometimes forming zigzag chains, 7.2–12.5 × 1.0 µm</td><td rowspan="1" colspan="1">
                      <xref ref-type="bibr" rid="B5">Crous et al. (2018)</xref>
                    </td></tr><tr><td rowspan="1" colspan="1">
                      <italic>
                        <tp:taxon-name><tp:taxon-name-part taxon-name-part-type="genus" reg="Leptobacillium">L.</tp:taxon-name-part><tp:taxon-name-part taxon-name-part-type="species" reg="latisporum">latisporum</tp:taxon-name-part></tp:taxon-name>
                      </italic>
                    </td><td rowspan="1" colspan="1">White, reverse greyish orange to orange white</td><td rowspan="1" colspan="1">13.2–40.8 × 2.9–4.8 μm</td><td rowspan="1" colspan="1">Shuttle shaped to narrow cylindrical, with single cells forming long chains, 3.9–6.3 × 1.9–3.9 μm</td><td rowspan="1" colspan="1">
                      <xref ref-type="bibr" rid="B19">Preedanon et al. (2023)</xref>
                    </td></tr><tr><td rowspan="1" colspan="1">
                      <bold>
                        <italic>
                          <tp:taxon-name><tp:taxon-name-part taxon-name-part-type="genus" reg="Leptobacillium">L.</tp:taxon-name-part><tp:taxon-name-part taxon-name-part-type="species" reg="longiphialidum">longiphialidum</tp:taxon-name-part></tp:taxon-name>
                        </italic>
                      </bold>
                    </td><td rowspan="1" colspan="1">
                      <bold>White, reverse brown to light yellow</bold>
                    </td><td rowspan="1" colspan="1">
                      <bold>Solitary, 24.01–205.77 × 1.00–2.24 µm</bold>
                    </td><td rowspan="1" colspan="1">
                      <bold>Narrow columnar or spindle shaped, 2.88–4.54 × 1.18–1.95 µm, single celled in chains, with apical conidia elliptical or nearly spherical in shape</bold>
                    </td><td rowspan="1" colspan="1">
                      <bold>This study</bold>
                    </td></tr><tr><td rowspan="1" colspan="1">
                      <tp:taxon-name><tp:taxon-name-part taxon-name-part-type="genus" reg="Leptobacillium">L.</tp:taxon-name-part><tp:taxon-name-part taxon-name-part-type="species" reg="leptobactrum">leptobactrum</tp:taxon-name-part><tp:taxon-name-part taxon-name-part-type="infraspecific-rank">var.</tp:taxon-name-part><tp:taxon-name-part taxon-name-part-type="variety" reg="calidius">calidius</tp:taxon-name-part></tp:taxon-name>
                    </td><td rowspan="1" colspan="1">White to cream, reverse Light yellow to brown</td><td rowspan="1" colspan="1">Solitary, few 1–2 whorls, 18.4–60.0 × 0.7–2.0 µm</td><td rowspan="1" colspan="1">Narrow cylindrical (rod-shaped) to slightly fusiform, 3.0–5.7 × 0.7–1.7 µm</td><td rowspan="1" colspan="1">
                      <xref ref-type="bibr" rid="B34">Zare and Gams (2016)</xref>
                    </td></tr><tr><td rowspan="1" colspan="1">
                      <tp:taxon-name><tp:taxon-name-part taxon-name-part-type="genus" reg="Leptobacillium">L.</tp:taxon-name-part><tp:taxon-name-part taxon-name-part-type="species" reg="leptobactrum">leptobactrum</tp:taxon-name-part><tp:taxon-name-part taxon-name-part-type="infraspecific-rank">var.</tp:taxon-name-part><tp:taxon-name-part taxon-name-part-type="variety" reg="leptobactrum">leptobactrum</tp:taxon-name-part></tp:taxon-name>
                    </td><td rowspan="1" colspan="1">White to cream, reverse Light yellow to yellowish brown</td><td rowspan="1" colspan="1">15.8–31.7 × 0.7–1.5 µm<break/> Solitary, few 2–3 whorls, 15.8–31.7 × 0.7–1.5 µm</td><td rowspan="1" colspan="1">Narrow rod-shaped or narrow cylindrical (rod-shaped), 3.0–6.1 × 0.8–2.1 µm</td><td rowspan="1" colspan="1">
                      <xref ref-type="bibr" rid="B34">Zare and Gams (2016)</xref>
                    </td></tr><tr><td rowspan="1" colspan="1">
                      <italic>
                        <tp:taxon-name><tp:taxon-name-part taxon-name-part-type="genus" reg="Leptobacillium">L.</tp:taxon-name-part><tp:taxon-name-part taxon-name-part-type="species" reg="leptobactrum">leptobactrum</tp:taxon-name-part></tp:taxon-name>
                      </italic>
                    </td><td rowspan="1" colspan="1">White, gray white to pinkish white, reverse orange to orange brown, gray white, light yellow, milky white to dark yellow</td><td rowspan="1" colspan="1">Solitary, few 1–2 branches, 20.0–45.0 µm long, Base width 1–2 µm, top width 0.5–0.7 µm</td><td rowspan="1" colspan="1">Narrow cylindrical (rod-shaped) to slightly fusiform, 4.5–8.0 × 0.8–1.5 (–2.0) µm</td><td rowspan="1" colspan="1">
                      <xref ref-type="bibr" rid="B34">Zare and Gams (2016)</xref>
                    </td></tr><tr><td rowspan="1" colspan="1">
                      <italic>
                        <tp:taxon-name><tp:taxon-name-part taxon-name-part-type="genus" reg="Leptobacillium">L.</tp:taxon-name-part><tp:taxon-name-part taxon-name-part-type="species" reg="muralicola">muralicola</tp:taxon-name-part></tp:taxon-name>
                      </italic>
                    </td><td rowspan="1" colspan="1">White, gray white to green white, reverse light yellow, milky white to dark yellow, orange to orange brown, ochraceous</td><td rowspan="1" colspan="1">Solitary, few 1–2 branches, 20.0–45.0 µm long, Base width 1.0–2.0 µm, top width 0.5–0.7 µm</td><td rowspan="1" colspan="1">Narrow cylindrical (rod-shaped) to slightly fusiform, 4.5–6.0 × 1.0–2.0 µm</td><td rowspan="1" colspan="1">
                      <xref ref-type="bibr" rid="B23">Sun et al. (2019)</xref>
                    </td></tr><tr><td rowspan="1" colspan="1">
                      <italic>
                        <tp:taxon-name><tp:taxon-name-part taxon-name-part-type="genus" reg="Leptobacillium">L.</tp:taxon-name-part><tp:taxon-name-part taxon-name-part-type="species" reg="symbioticum">symbioticum</tp:taxon-name-part></tp:taxon-name>
                      </italic>
                    </td><td rowspan="1" colspan="1">White, reverse orange yellow to orange-brown</td><td rowspan="1" colspan="1">Solitary, few 2–3 whorls, 7.1–30.6 × 1.6–3.5 µm</td><td rowspan="1" colspan="1">Slightly fusiform to narrowly cylindrical, 4.0–6.9 × 0.7–1.6 µm</td><td rowspan="1" colspan="1">
                      <xref ref-type="bibr" rid="B18">Okane et al. (2020)</xref>
                    </td></tr></tbody></table></table-wrap></tp:treatment-sec><ref-list><ref id="B11"><mixed-citation xmlns:xlink="http://www.w3.org/1999/xlink" xlink:type="simple"><person-group><name name-style="western"><surname>Leplat</surname><given-names>J</given-names></name><name name-style="western"><surname>Francois</surname><given-names>A</given-names></name><name name-style="western"><surname>Bousta</surname><given-names>F</given-names></name></person-group> (<year>2022</year>) <article-title><italic><tp:taxon-name><tp:taxon-name-part taxon-name-part-type="genus">Leptobacillium</tp:taxon-name-part><tp:taxon-name-part taxon-name-part-type="species">cavernicola</tp:taxon-name-part></tp:taxon-name></italic>, a newly discovered fungal species isolated from several Paleolithic-decorated caves in France.</article-title><source>Phytotaxa</source><volume>571</volume>(<issue>2</issue>): <fpage>186</fpage>–<lpage>196</lpage>. <ext-link xlink:href="10.11646/phytotaxa.571.2.5" ext-link-type="doi" xlink:type="simple">https://doi.org/10.11646/phytotaxa.571.2.5</ext-link></mixed-citation></ref><ref id="B12"><mixed-citation xmlns:xlink="http://www.w3.org/1999/xlink" xlink:type="simple"><person-group><name name-style="western"><surname>Liu</surname><given-names>F</given-names></name><name name-style="western"><surname>Cai</surname><given-names>L</given-names></name></person-group> (<year>2012</year>) <article-title>Morphological and molecular characterization of a novel species of <italic><tp:taxon-name><tp:taxon-name-part taxon-name-part-type="genus">Simplicillium</tp:taxon-name-part></tp:taxon-name></italic> from China.</article-title><source>Cryptogamie Mycologie</source><volume>33</volume>(<issue>2</issue>): <fpage>137</fpage>–<lpage>144</lpage>. <ext-link xlink:href="10.7872/crym.v33.iss2.2012.137" ext-link-type="doi" xlink:type="simple">https://doi.org/10.7872/crym.v33.iss2.2012.137</ext-link></mixed-citation></ref><ref id="B7"><mixed-citation xmlns:xlink="http://www.w3.org/1999/xlink" xlink:type="simple"><person-group><name name-style="western"><surname>Gomes</surname><given-names>AA</given-names></name><name name-style="western"><surname>Pinho</surname><given-names>DB</given-names></name><name name-style="western"><surname>Cardeal</surname><given-names>Z</given-names></name><name name-style="western"><surname>Menezes</surname><given-names>HC</given-names></name><name name-style="western"><surname>De Queiroz</surname><given-names>MV</given-names></name><name name-style="western"><surname>Pereira</surname><given-names>OL</given-names></name></person-group> (<year>2018</year>) <article-title><italic><tp:taxon-name><tp:taxon-name-part taxon-name-part-type="genus">Simplicillium</tp:taxon-name-part><tp:taxon-name-part taxon-name-part-type="species">coffeanum</tp:taxon-name-part></tp:taxon-name></italic>, a new endophytic species from Brazilian coffee plants, emitting antimicrobial volatiles.</article-title><source>Phytotaxa</source><volume>333</volume>(<issue>2</issue>): <fpage>188</fpage>–<lpage>198</lpage>. <ext-link xlink:href="10.11646/phytotaxa.333.2.2" ext-link-type="doi" xlink:type="simple">https://doi.org/10.11646/phytotaxa.333.2.2</ext-link></mixed-citation></ref><ref id="B5"><mixed-citation xmlns:xlink="http://www.w3.org/1999/xlink" xlink:type="simple"><person-group><name name-style="western"><surname>Crous</surname><given-names>P</given-names></name><name name-style="western"><surname>Luangsa-Ard</surname><given-names>J</given-names></name><name name-style="western"><surname>Wingfield</surname><given-names>M</given-names></name><name name-style="western"><surname>Carnegie</surname><given-names>A</given-names></name><name name-style="western"><surname>Hernández-Restrepo</surname><given-names>M</given-names></name><name name-style="western"><surname>Lombard</surname><given-names>L</given-names></name><name name-style="western"><surname>Roux</surname><given-names>J</given-names></name><name name-style="western"><surname>Barreto</surname><given-names>R</given-names></name><name name-style="western"><surname>Baseia</surname><given-names>I</given-names></name><name name-style="western"><surname>Cano Lira</surname><given-names>J</given-names></name><name name-style="western"><surname>Martín</surname><given-names>MP</given-names></name><name name-style="western"><surname>Morozova</surname><given-names>OV</given-names></name><name name-style="western"><surname>Stchigel</surname><given-names>AM</given-names></name><name name-style="western"><surname>Summerell</surname><given-names>BA</given-names></name><name name-style="western"><surname>Brandrud</surname><given-names>TE</given-names></name><name name-style="western"><surname>Dima</surname><given-names>B</given-names></name><name name-style="western"><surname>García</surname><given-names>D</given-names></name><name name-style="western"><surname>Giraldo</surname><given-names>A</given-names></name><name name-style="western"><surname>Guarro</surname><given-names>J</given-names></name><name name-style="western"><surname>Gusmão</surname><given-names>LFP</given-names></name><name name-style="western"><surname>Khamsuntorn</surname><given-names>P</given-names></name><name name-style="western"><surname>Noordeloos</surname><given-names>ME</given-names></name><name name-style="western"><surname>Nuankaew</surname><given-names>S</given-names></name><name name-style="western"><surname>Pinruan</surname><given-names>U</given-names></name><name name-style="western"><surname>Rodríguez-Andrade</surname><given-names>E</given-names></name><name name-style="western"><surname>Souza-Motta</surname><given-names>CM</given-names></name><name name-style="western"><surname>Thangavel</surname><given-names>R</given-names></name><name name-style="western"><surname>van Iperen</surname><given-names>AL</given-names></name><name name-style="western"><surname>Abreu</surname><given-names>VP</given-names></name><name name-style="western"><surname>Accioly</surname><given-names>T</given-names></name><name name-style="western"><surname>Alves</surname><given-names>JL</given-names></name><name name-style="western"><surname>Andrade</surname><given-names>JP</given-names></name><name name-style="western"><surname>Bahram</surname><given-names>M</given-names></name><name name-style="western"><surname>Baral</surname><given-names>H-O</given-names></name><name name-style="western"><surname>Barbier</surname><given-names>E</given-names></name><name name-style="western"><surname>Barnes</surname><given-names>CW</given-names></name><name name-style="western"><surname>Bendiksen</surname><given-names>E</given-names></name><name name-style="western"><surname>Bernard</surname><given-names>E</given-names></name><name name-style="western"><surname>Bezerra</surname><given-names>JDP</given-names></name><name name-style="western"><surname>Bezerra</surname><given-names>JL</given-names></name><name name-style="western"><surname>Bizio</surname><given-names>E</given-names></name><name name-style="western"><surname>Blair</surname><given-names>JE</given-names></name><name name-style="western"><surname>Bulyonkova</surname><given-names>TM</given-names></name><name name-style="western"><surname>Cabral</surname><given-names>TS</given-names></name><name name-style="western"><surname>Caiafa</surname><given-names>MV</given-names></name><name name-style="western"><surname>Cantillo</surname><given-names>T</given-names></name><name name-style="western"><surname>Colmán</surname><given-names>AA</given-names></name><name name-style="western"><surname>Conceição</surname><given-names>LB</given-names></name><name name-style="western"><surname>Cruz</surname><given-names>S</given-names></name><name name-style="western"><surname>Cunha</surname><given-names>AOB</given-names></name><name name-style="western"><surname>Darveaux</surname><given-names>BA</given-names></name><name name-style="western"><surname>da Silva</surname><given-names>AL</given-names></name><name name-style="western"><surname>da Silva</surname><given-names>GA</given-names></name><name name-style="western"><surname>da Silva</surname><given-names>GM</given-names></name><name name-style="western"><surname>da Silva</surname><given-names>RMF</given-names></name><name name-style="western"><surname>de Oliveira</surname><given-names>RJV</given-names></name><name name-style="western"><surname>Oliveira</surname><given-names>RL</given-names></name><name name-style="western"><surname>De Souza</surname><given-names>JT</given-names></name><name name-style="western"><surname>Dueñas</surname><given-names>M</given-names></name><name name-style="western"><surname>Evans</surname><given-names>HC</given-names></name><name name-style="western"><surname>Epifani</surname><given-names>F</given-names></name><name name-style="western"><surname>Felipe</surname><given-names>MTC</given-names></name><name name-style="western"><surname>Fernández-López</surname><given-names>J</given-names></name><name name-style="western"><surname>Ferreira</surname><given-names>BW</given-names></name><name name-style="western"><surname>Figueiredo</surname><given-names>CN</given-names></name><name name-style="western"><surname>Filippova</surname><given-names>NV</given-names></name><name name-style="western"><surname>Flores</surname><given-names>JA</given-names></name><name name-style="western"><surname>Gené</surname><given-names>J</given-names></name><name name-style="western"><surname>Ghorbani</surname><given-names>G</given-names></name><name name-style="western"><surname>Gibertoni</surname><given-names>TB</given-names></name><name name-style="western"><surname>Glushakova</surname><given-names>AM</given-names></name><name name-style="western"><surname>Healy</surname><given-names>R</given-names></name><name name-style="western"><surname>Huhndorf</surname><given-names>SM</given-names></name><name name-style="western"><surname>Iturrieta-González</surname><given-names>I</given-names></name><name name-style="western"><surname>Javan-Nikkhah</surname><given-names>M</given-names></name><name name-style="western"><surname>Juciano</surname><given-names>RF</given-names></name><name name-style="western"><surname>Jurjević</surname><given-names>Ž</given-names></name><name name-style="western"><surname>Kachalkin</surname><given-names>AV</given-names></name><name name-style="western"><surname>Keochanpheng</surname><given-names>K</given-names></name><name name-style="western"><surname>Krisai-Greilhuber</surname><given-names>I</given-names></name><name name-style="western"><surname>Li</surname><given-names>Y-C</given-names></name><name name-style="western"><surname>Lima</surname><given-names>AA</given-names></name><name name-style="western"><surname>Machado</surname><given-names>AR</given-names></name><name name-style="western"><surname>Madrid</surname><given-names>H</given-names></name><name name-style="western"><surname>Magalhães</surname><given-names>OMC</given-names></name><name name-style="western"><surname>Marbach</surname><given-names>PAS</given-names></name><name name-style="western"><surname>Melanda</surname><given-names>GCS</given-names></name><name name-style="western"><surname>Miller</surname><given-names>AN</given-names></name><name name-style="western"><surname>Mongkolsamrit</surname><given-names>S</given-names></name><name name-style="western"><surname>Nascimento</surname><given-names>RP</given-names></name><name name-style="western"><surname>Oliveira</surname><given-names>TGL</given-names></name><name name-style="western"><surname>Ordoñez</surname><given-names>ME</given-names></name><name name-style="western"><surname>Orzes</surname><given-names>R</given-names></name><name name-style="western"><surname>Palma</surname><given-names>MA</given-names></name><name name-style="western"><surname>Pearce</surname><given-names>CJ</given-names></name><name name-style="western"><surname>Pereira</surname><given-names>OL</given-names></name><name name-style="western"><surname>Perrone</surname><given-names>G</given-names></name><name name-style="western"><surname>Peterson</surname><given-names>SW</given-names></name><name name-style="western"><surname>Pham</surname><given-names>THG</given-names></name><name name-style="western"><surname>Piontelli</surname><given-names>E</given-names></name><name name-style="western"><surname>Pordel</surname><given-names>A</given-names></name><name name-style="western"><surname>Quijada</surname><given-names>L</given-names></name><name name-style="western"><surname>Raja</surname><given-names>HA</given-names></name><name name-style="western"><surname>Rosas de Paz</surname><given-names>E</given-names></name><name name-style="western"><surname>Ryvarden</surname><given-names>L</given-names></name><name name-style="western"><surname>Saitta</surname><given-names>A</given-names></name><name name-style="western"><surname>Salcedo</surname><given-names>SS</given-names></name><name name-style="western"><surname>Sandoval-Denis</surname><given-names>M</given-names></name><name name-style="western"><surname>Santos</surname><given-names>TAB</given-names></name><name name-style="western"><surname>Seifert</surname><given-names>KA</given-names></name><name name-style="western"><surname>Silva</surname><given-names>BDB</given-names></name><name name-style="western"><surname>Smith</surname><given-names>ME</given-names></name><name name-style="western"><surname>Soares</surname><given-names>AM</given-names></name><name name-style="western"><surname>Sommai</surname><given-names>S</given-names></name><name name-style="western"><surname>Sousa</surname><given-names>JO</given-names></name><name name-style="western"><surname>Suetrong</surname><given-names>S</given-names></name><name name-style="western"><surname>Susca</surname><given-names>A</given-names></name><name name-style="western"><surname>Tedersoo</surname><given-names>L</given-names></name><name name-style="western"><surname>Telleria</surname><given-names>MT</given-names></name><name name-style="western"><surname>Thanakitpipattana</surname><given-names>D</given-names></name><name name-style="western"><surname>Valenzuela-Lopez</surname><given-names>N</given-names></name><name name-style="western"><surname>Visagie</surname><given-names>CM</given-names></name><name name-style="western"><surname>Zapata</surname><given-names>M</given-names></name><name name-style="western"><surname>Groenewald</surname><given-names>JZ</given-names></name></person-group> (<year>2018</year>) <article-title>Fungal Planet description sheets: 785–867.</article-title><source>Persoonia</source><volume>41</volume>(<issue>1</issue>): <fpage>238</fpage>–<lpage>417</lpage>. <ext-link xlink:href="10.3767/persoonia.2018.41.12" ext-link-type="doi" xlink:type="simple">https://doi.org/10.3767/persoonia.2018.41.12</ext-link></mixed-citation></ref><ref id="B19"><mixed-citation xmlns:xlink="http://www.w3.org/1999/xlink" xlink:type="simple"><person-group><name name-style="western"><surname>Preedanon</surname><given-names>S</given-names></name><name name-style="western"><surname>Suetrong</surname><given-names>S</given-names></name><name name-style="western"><surname>Srihom</surname><given-names>C</given-names></name><name name-style="western"><surname>Somrithipol</surname><given-names>S</given-names></name><name name-style="western"><surname>Kobmoo</surname><given-names>N</given-names></name><name name-style="western"><surname>Saengkaewsuk</surname><given-names>S</given-names></name><name name-style="western"><surname>Srikitikulchai</surname><given-names>P</given-names></name><name name-style="western"><surname>Klaysuban</surname><given-names>A</given-names></name><name name-style="western"><surname>Nuankaew</surname><given-names>S</given-names></name><name name-style="western"><surname>Chuaseeharonnachai</surname><given-names>C</given-names></name><name name-style="western"><surname>Chainuwong</surname><given-names>B</given-names></name><name name-style="western"><surname>Muangsong</surname><given-names>C</given-names></name><name name-style="western"><surname>Zhang</surname><given-names>ZF</given-names></name><name name-style="western"><surname>Cai</surname><given-names>L</given-names></name><name name-style="western"><surname>Boonyuen</surname><given-names>N</given-names></name></person-group> (<year>2023</year>) <article-title>Eight novel cave fungi in Thailand’s Satun Geopark.</article-title><source>Fungal Systematics and Evolution</source><volume>12</volume>(<issue>1</issue>): <fpage>1</fpage>–<lpage>30</lpage>. <ext-link xlink:href="10.3114/fuse.2023.12.01" ext-link-type="doi" xlink:type="simple">https://doi.org/10.3114/fuse.2023.12.01</ext-link></mixed-citation></ref><ref id="B34"><mixed-citation xmlns:xlink="http://www.w3.org/1999/xlink" xlink:type="simple"><person-group><name name-style="western"><surname>Zare</surname><given-names>R</given-names></name><name name-style="western"><surname>Gams</surname><given-names>W</given-names></name></person-group> (<year>2016</year>) <article-title>More white verticillium-like anamorphs with erect conidiophores.</article-title><source>Mycological Progress</source><volume>15</volume>(<issue>10–11</issue>): <fpage>993</fpage>–<lpage>1030</lpage>. <ext-link xlink:href="10.1007/s11557-016-1214-8" ext-link-type="doi" xlink:type="simple">https://doi.org/10.1007/s11557-016-1214-8</ext-link></mixed-citation></ref><ref id="B23"><mixed-citation xmlns:xlink="http://www.w3.org/1999/xlink" xlink:type="simple"><person-group><name name-style="western"><surname>Sun</surname><given-names>JZ</given-names></name><name name-style="western"><surname>Ge</surname><given-names>QY</given-names></name><name name-style="western"><surname>Zhu</surname><given-names>ZB</given-names></name><name name-style="western"><surname>Zhang</surname><given-names>XL</given-names></name><name name-style="western"><surname>Liu</surname><given-names>XZ</given-names></name></person-group> (<year>2019</year>) <article-title>Three dominating hypocrealean fungi of the ‘white mold spots’ on acrylic varnish coatings of the murals in a Koguryo tomb in China.</article-title><source>Phytotaxa</source><volume>397</volume>(<issue>3</issue>): <fpage>225</fpage>–<lpage>236</lpage>. <ext-link xlink:href="10.11646/phytotaxa.397.3.2" ext-link-type="doi" xlink:type="simple">https://doi.org/10.11646/phytotaxa.397.3.2</ext-link></mixed-citation></ref><ref id="B18"><mixed-citation xmlns:xlink="http://www.w3.org/1999/xlink" xlink:type="simple"><person-group><name name-style="western"><surname>Okane</surname><given-names>I</given-names></name><name name-style="western"><surname>Nonaka</surname><given-names>K</given-names></name><name name-style="western"><surname>Kurihara</surname><given-names>Y</given-names></name><name name-style="western"><surname>Abe</surname><given-names>JP</given-names></name><name name-style="western"><surname>Yamaoka</surname><given-names>Y</given-names></name></person-group> (<year>2020</year>) <article-title>A new species of <italic><tp:taxon-name><tp:taxon-name-part taxon-name-part-type="genus">Leptobacillium</tp:taxon-name-part></tp:taxon-name></italic>, <italic><tp:taxon-name><tp:taxon-name-part taxon-name-part-type="genus">L.</tp:taxon-name-part><tp:taxon-name-part taxon-name-part-type="species">symbioticum</tp:taxon-name-part></tp:taxon-name></italic>, isolated from mites and sori of soybean rust.</article-title><source>Mycoscience</source><volume>61</volume>(<issue>4</issue>): <fpage>165</fpage>–<lpage>171</lpage>. <ext-link xlink:href="10.1016/j.myc.2020.04.006" ext-link-type="doi" xlink:type="simple">https://doi.org/10.1016/j.myc.2020.04.006</ext-link></mixed-citation></ref></ref-list></tp:taxon-treatment>
